# Supplementary material for: Seasonal Cycles in a Seaweed Holobiont: A Multiyear Time Series Reveals Repetitive Microbial Shifts and Core Taxa
Source: Environ Microbiol. 2025 Feb 27;27(3):e70062. doi: 10.1111/1462-2920.70062 (PMC11867712; doi:10.1111/1462-2920.70062)
Supplement: Supplementary file 2 — Table S6. Epiphytic cores. Table S7. Higher taxonomic rank cores. [file EMI-27-e70062-s001.xlsx]

## Sheet: Table S6 core otus
Taxonomy									occupancy core				permanent mGLM cores			seasonal mGLM cores			permanent LEfSe core			seasonal LEfSe core
otu	domain	phylum	class	order	family	genus	abundance	occurrence	spatial	permanent	season	spatial mGLM core	core	coefficient	p	core	coefficient	p	core	log(LDA score)	p	core	log(LDA score)	p
Ref_Otu00023	Bacteria	Proteobacteria	Alphaproteobacteria	Rhizobiales	Rhizobiaceae	Ahrensia	0.00535133	0.994118			summer	alga	epi	-1.74796	3.76e-05	summer	-1.59889	0.00150488	epi	3.94462	1.6691e-22	epi_summer	4.0635	6.52855e-19
Ref_Otu00018	Bacteria	Actinobacteria	Acidimicrobiia	Microtrichales	Microtrichaceae	uncultured	0.00461829	0.994118	alga		summer	alga	epi	-1.89796	3.76e-05	summer	-0.731424	0.00150488				epi_summer	3.96836	2.54079e-17
Ref_Otu00089	Bacteria	Bacteroidetes	Bacteroidia	Chitinophagales	Saprospiraceae	uncultured	0.00408934	0.976471				alga	epi	-2.3597	3.76e-05	summer	-0.881659	0.00150488				epi_summer	3.84254	2.49535e-11
Ref_Otu00440	Bacteria	Proteobacteria	Alphaproteobacteria	Rhodobacterales	Rhodobacteraceae	Rhodobacteraceae_unclassified	0.000618086	0.894118					epi	-1.57296	3.76e-05	summer	-1.3906	0.00150488				epi_summer	3.10311	1.83931e-08
Ref_Otu00129	Bacteria	Proteobacteria	Alphaproteobacteria	Caulobacterales	Hyphomonadaceae	Hyphomonadaceae_unclassified	0.00203452	0.882353					epi	-2.54438	3.76e-05	summer	-1.66758	0.00150488				epi_summer	3.60714	2.41524e-14
Ref_Otu00103	Bacteria	Bacteroidetes	Bacteroidia	Chitinophagales	Saprospiraceae	Saprospiraceae_unclassified	0.00120252	0.870588				epi	epi	-0.989572	3.76e-05	summer	-1.97626	0.00150488				epi_summer	3.56766	2.84151e-08
Ref_Otu00648	Bacteria	Patescibacteria	Gracilibacteria	Gracilibacteria_or	Gracilibacteria_fa	Gracilibacteria_ge	0.00063901	0.770588					epi	-2.78537	3.76e-05	summer	-2.08244	0.00150488				epi_summer	3.14024	2.35306e-11
Ref_Otu00985	Bacteria	Proteobacteria	Deltaproteobacteria	Bdellovibrionales	Bacteriovoracaceae	Peredibacter	0.000461418	0.752941					epi	-2.31714	3.76e-05	summer	-3.07694	0.00150488	epi	3.34487	2.69827e-13	epi_summer	3.12661	8.43079e-13
Ref_Otu01778	Bacteria	Proteobacteria	Deltaproteobacteria	Bdellovibrionales	Bdellovibrionaceae	OM27_clade	0.000138318	0.670588					epi	-2.07743	3.76e-05	summer	-2.10981	0.00150488				epi_summer	2.88215	1.18927e-13
Ref_Otu00664	Bacteria	Proteobacteria	Alphaproteobacteria	Micavibrionales	Micavibrionaceae	uncultured	0.000264443	0.629412					epi	-2.61078	3.76e-05	summer	-4.14544	0.00150488				epi_summer	2.99518	3.44409e-18
Ref_Otu01435	Bacteria	Proteobacteria	Deltaproteobacteria	Bdellovibrionales	Bdellovibrionaceae	Bdellovibrio	0.000119404	0.617647					epi	-3.70605	3.76e-05	summer	-1.19114	0.00150488				epi_summer	2.81213	1.22585e-11
Ref_Otu00172	Bacteria	Proteobacteria	Alphaproteobacteria	Sphingomonadales	Sphingomonadaceae	Erythrobacter	7.48e-05	0.558824				alga	epi	-1.67593	3.76e-05	summer	-1.29112	0.00150488				epi_summer	2.88489	1.14318e-07
Ref_Otu01030	Bacteria	Proteobacteria	Deltaproteobacteria	Bdellovibrionales	Bdellovibrionaceae	OM27_clade	0.000133751	0.535294					epi	-3.3478	3.76e-05	summer	-2.99833	0.00150488				epi_summer	2.77117	5.10041e-12
Ref_Otu00086	Bacteria	Cyanobacteria	Oxyphotobacteria	Oxyphotobacteria_unclassified	Oxyphotobacteria_unclassified	Oxyphotobacteria_unclassified	8.99e-05	0.517647				endo	epi	-2.72725	3.76e-05	summer	-2.81612	0.00150488				epi_summer	2.74543	4.38491e-09
Ref_Otu00630	Bacteria	Proteobacteria	Gammaproteobacteria	Gammaproteobacteria_unclassified	Gammaproteobacteria_unclassified	Gammaproteobacteria_unclassified	0.000273099	0.441176					epi	-2.04512	3.76e-05	summer	-4.18342	0.00150488				epi_summer	3.0277	2.21477e-12
Ref_Otu01775	Bacteria	Proteobacteria	Alphaproteobacteria	Alphaproteobacteria_unclassified	Alphaproteobacteria_unclassified	Alphaproteobacteria_unclassified	8.98e-05	0.441176					epi	-3.67225	3.76e-05	summer	-4.03722	0.00150488				epi_summer	2.81118	4.04705e-20
Ref_Otu01837	Bacteria	Proteobacteria	Alphaproteobacteria	Micavibrionales	Micavibrionaceae	uncultured	3.48e-05	0.352941					epi	-2.6187	3.76e-05	summer	-3.3521	0.00150488				epi_summer	3.17944	1.61277e-14
Ref_Otu00039	Bacteria	Bacteroidetes	Bacteroidia	Flavobacteriales	Flavobacteriaceae	Ulvibacter	0.0146311	0.982353			summer	epi				summer	-2.28567	0.00150488				epi_summer	4.51961	1.26746e-15
Ref_Otu00034	Bacteria	Proteobacteria	Alphaproteobacteria	Rhodobacterales	Rhodobacteraceae	Rhodobacteraceae_unclassified	0.00406864	0.947059				alga				summer	-2.10349	0.00150488				epi_summer	3.94217	3.35136e-18
Ref_Otu00021	Bacteria	Bacteroidetes	Bacteroidia	Chitinophagales	Saprospiraceae	uncultured	0.0046682	0.941176			summer	epi				summer	-2.96921	0.00150488				epi_summer	4.23455	1.70681e-21
Ref_Otu00169	Bacteria	Bacteroidetes	Bacteroidia	Chitinophagales	Saprospiraceae	uncultured	0.00261691	0.929412				alga				summer	-1.3109	0.00150488				epi_summer	3.84984	1.08795e-13
Ref_Otu00098	Bacteria	Proteobacteria	Alphaproteobacteria	Rhodobacterales	Rhodobacteraceae	Rhodobacteraceae_unclassified	0.00182077	0.917647				epi				summer	-1.3774	0.00150488				epi_summer	3.50625	4.90988e-12
Ref_Otu00249	Bacteria	Proteobacteria	Gammaproteobacteria	Cellvibrionales	Halieaceae	Pseudohaliea	0.00234919	0.911765								summer	-1.83404	0.00150488				epi_summer	3.49378	9.04274e-13
Ref_Otu12038	Bacteria	Bacteroidetes	Bacteroidia	Chitinophagales	Saprospiraceae	uncultured	0.00219558	0.888235								summer	-1.38016	0.00150488				epi_summer	3.72871	3.68062e-11
Ref_Otu00112	Bacteria	Deinococcus-Thermus	Deinococci	Deinococcales	Trueperaceae	Truepera	0.00112112	0.888235				alga				summer	-1.85323	0.00150488				epi_summer	3.58137	7.72763e-17
Ref_Otu00079	Bacteria	Proteobacteria	Gammaproteobacteria	Alteromonadales	Alteromonadaceae	Alteromonadaceae_unclassified	0.00220397	0.870588								summer	-1.6409	0.00150488				epi_summer	3.72042	1.16445e-15
Ref_Otu00027	Bacteria	Bacteroidetes	Bacteroidia	Flavobacteriales	Crocinitomicaceae	Fluviicola	0.00147069	0.870588				epi				summer	-1.94059	0.00150488				epi_summer	3.82824	1.69299e-11
Ref_Otu00013	Bacteria	Proteobacteria	Alphaproteobacteria	Sphingomonadales	Sphingomonadaceae	Sphingomonadaceae_unclassified	0.00341164	0.858824				alga				summer	-2.43946	0.00150488				epi_summer	3.89003	3.64362e-15
Ref_Otu00197	Bacteria	Planctomycetes	Planctomycetacia	Planctomycetales	Rubinisphaeraceae	Fuerstia	0.000720716	0.817647				epi				summer	-2.27976	0.00150488				epi_summer	3.25432	1.20727e-15
Ref_Otu00368	Bacteria	Planctomycetes	Planctomycetacia	Pirellulales	Pirellulaceae	Rhodopirellula	0.00071152	0.788235								summer	-1.95851	0.00150488				epi_summer	3.22547	2.9304e-08
Ref_Otu01193	Bacteria	Planctomycetes	Planctomycetacia	Pirellulales	Pirellulaceae	Blastopirellula	0.000212305	0.776471								summer	-0.708765	0.00150488				epi_summer	2.67736	0.0273665
Ref_Otu00326	Bacteria	Actinobacteria	Acidimicrobiia	Microtrichales	Microtrichaceae	Sva0996_marine_group	0.000261922	0.758824				alga				summer	-1.22892	0.00150488				epi_summer	2.91562	7.31631e-05
Ref_Otu00452	Bacteria	Planctomycetes	Planctomycetacia	Planctomycetales	Rubinisphaeraceae	Fuerstia	0.000931652	0.752941								summer	-1.8024	0.00150488				epi_summer	3.35203	8.87516e-09
Ref_Otu00151	Bacteria	Bacteroidetes	Bacteroidia	Chitinophagales	Saprospiraceae	uncultured	0.00113908	0.735294								summer	-3.41209	0.00150488				epi_summer	3.64861	2.32955e-10
Ref_Otu00323	Bacteria	Planctomycetes	Planctomycetacia	Pirellulales	Pirellulaceae	Blastopirellula	0.00041564	0.735294				alga				summer	-2.0643	0.00150488				epi_summer	3.07411	5.56659e-13
Ref_Otu00371	Bacteria	Proteobacteria	Alphaproteobacteria	Micavibrionales	uncultured	uncultured_ge	0.000277333	0.694118								summer	-2.54913	0.00150488				epi_summer	2.96971	4.20642e-13
Ref_Otu00065	Bacteria	Cyanobacteria	Oxyphotobacteria	Oxyphotobacteria_unclassified	Oxyphotobacteria_unclassified	Oxyphotobacteria_unclassified	0.00110642	0.688235				epi				summer	-4.10481	0.00150488				epi_summer	3.72649	1.22748e-16
Ref_Otu00080	Bacteria	Bacteroidetes	Bacteroidia	Chitinophagales	Saprospiraceae	uncultured	0.000783029	0.688235				epi				summer	-3.64735	0.00150488				epi_summer	3.4483	2.1826e-16
Ref_Otu00685	Bacteria	Bacteroidetes	Bacteroidia	Chitinophagales	Saprospiraceae	Lewinella	0.000199269	0.676471								summer	-1.74218	0.00150488				epi_summer	2.82549	6.82321e-09
Ref_Otu01181	Bacteria	Bacteroidetes	Bacteroidia	Chitinophagales	Saprospiraceae	uncultured	0.000378578	0.664706				endo				summer	-2.9241	0.00150488				epi_summer	3.16571	1.22471e-10
Ref_Otu02309	Bacteria	Proteobacteria	Deltaproteobacteria	Bdellovibrionales	Bdellovibrionaceae	OM27_clade	0.000255609	0.664706								summer	-1.39152	0.00150488				epi_summer	2.84438	8.69005e-07
Ref_Otu01180	Bacteria	Proteobacteria	Proteobacteria_unclassified	Proteobacteria_unclassified	Proteobacteria_unclassified	Proteobacteria_unclassified	0.000191316	0.552941								summer	-2.92269	0.00150488				epi_summer	3.08188	1.15851e-16
Ref_Otu00718	Bacteria	Bacteroidetes	Bacteroidia	Chitinophagales	Saprospiraceae	uncultured	0.000459496	0.535294								summer	-4.1235	0.00150488				epi_summer	3.19153	3.3701e-13
Ref_Otu01922	Bacteria	Proteobacteria	Deltaproteobacteria	Bradymonadales	Bradymonadales_fa	Bradymonadales_ge	6.03e-05	0.511765								summer	-1.5149	0.00150488				epi_summer	2.85886	1.58798e-13
Ref_Otu00008	Bacteria	Cyanobacteria	Oxyphotobacteria	Synechococcales	Synechococcales_Incertae_Sedis	Schizothrix_LEGE_07164	0.000194042	0.441176				alga				summer	-4.4058	0.00150488				epi_summer	2.98716	1.98316e-14
Ref_Otu01465	Bacteria	Proteobacteria	Alphaproteobacteria	Micavibrionales	Micavibrionaceae	uncultured	0.000154526	0.429412								summer	-2.11228	0.00150488				epi_summer	2.76097	4.21369e-05
Ref_Otu01154	Bacteria	Bacteroidetes	Bacteroidia	Flavobacteriales	NS9_marine_group	NS9_marine_group_ge	0.000150536	0.423529								summer	-3.9112	0.00150488				epi_summer	2.87278	1.0076e-11
Ref_Otu01253	Bacteria	Proteobacteria	Deltaproteobacteria	Bdellovibrionales	Bacteriovoracaceae	Peredibacter	5.86e-05	0.376471								summer	-2.94196	0.00150488				epi_summer	2.73794	1.90945e-10
Ref_Otu00307	Bacteria	Bacteroidetes	Bacteroidia	Flavobacteriales	Flavobacteriaceae	Tenacibaculum	0.000101276	0.364706								summer	-3.86511	0.00150488				epi_summer	2.78293	2.09016e-13
Ref_Otu01633	Bacteria	Patescibacteria	Gracilibacteria	Gracilibacteria_or	Gracilibacteria_fa	Gracilibacteria_ge	5.88e-05	0.364706								summer	-3.87336	0.00150488				epi_summer	2.83046	2.88987e-10
Ref_Otu00025	Bacteria	Proteobacteria	Alphaproteobacteria	Rhodobacterales	Rhodobacteraceae	Rhodobacteraceae_unclassified	0.000325424	0.747059				epi				summer	-1.38978	0.00150488	sediment	3.10654	9.32332e-15	sediment_summer	2.72473	2.06492e-09
Ref_Otu00338	Bacteria	Proteobacteria	Alphaproteobacteria	Alphaproteobacteria_unclassified	Alphaproteobacteria_unclassified	Alphaproteobacteria_unclassified	0.000175291	0.494118								summer	-2.05128	0.00150488				water_winter	2.65518	0.000886246
Ref_Otu07901	Bacteria	Proteobacteria	Alphaproteobacteria	Rhodobacterales	Rhodobacteraceae	Rhodobacteraceae_unclassified	6.68e-05	0.447059								summer	-2.33913	0.00150488				water_winter	2.87567	1.24813e-06
Ref_Otu00184	Bacteria	Bacteroidetes	Bacteroidia	Chitinophagales	Saprospiraceae	Lewinella	0.00321207	0.982353				epi	epi	-1.80808	3.76e-05	summer	-1.39215	0.00150488
Ref_Otu00360	Bacteria	Bacteroidetes	Bacteroidia	Flavobacteriales	Flavobacteriales_unclassified	Flavobacteriales_unclassified	0.000517132	0.770588					epi	-2.54026	3.76e-05	summer	-1.08179	0.00150488
Ref_Otu00781	Bacteria	Proteobacteria	Alphaproteobacteria	Micavibrionales	uncultured	uncultured_ge	0.000273776	0.652941					epi	-2.24189	3.76e-05	summer	-1.09448	0.00150488
Ref_Otu01426	Bacteria	Bacteroidetes	Bacteroidia	Bacteroidales	Bacteroidales_unclassified	Bacteroidales_unclassified	0.000242818	0.6				epi	epi	-1.9983	3.76e-05	summer	-1.05967	0.00150488
Ref_Otu00149	Bacteria	Proteobacteria	Alphaproteobacteria	Sphingomonadales	Sphingomonadaceae	Altererythrobacter	6.25e-05	0.452941				alga	epi	-1.46117	3.76e-05	summer	-1.40906	0.00150488
Ref_Otu01292	Bacteria	Proteobacteria	Alphaproteobacteria	Micavibrionales	Micavibrionaceae	uncultured	0.00012671	0.447059				epi	epi	-3.09898	3.76e-05	summer	-2.73483	0.00150488
Ref_Otu02231	Bacteria	Proteobacteria	Alphaproteobacteria	Alphaproteobacteria_unclassified	Alphaproteobacteria_unclassified	Alphaproteobacteria_unclassified	9.37e-05	0.4					epi	-3.15352	3.76e-05	summer	-3.26109	0.00150488
Ref_Otu00277	Bacteria	Bacteroidetes	Bacteroidia	Flavobacteriales	Flavobacteriales_unclassified	Flavobacteriales_unclassified	0.000249413	0.358824				alga	epi	-2.2986	3.76e-05	summer	-3.88662	0.00150488
Ref_Otu00815	Bacteria	Proteobacteria	Deltaproteobacteria	Oligoflexales	Oligoflexaceae	Pseudobacteriovorax	6.69e-05	0.347059					epi	-1.92351	3.76e-05	summer	-1.40222	0.00150488
Ref_Otu00017	Bacteria	Proteobacteria	Alphaproteobacteria	Rhodobacterales	Rhodobacteraceae	Rhodobacteraceae_unclassified	0.00893768	0.994118	alga		summer	alga				summer	-1.00425	0.00150488
Ref_Otu00061	Bacteria	Bacteroidetes	Bacteroidia	Flavobacteriales	Flavobacteriaceae	Nonlabens	0.00863939	0.976471			summer	epi				summer	-1.26827	0.00150488	epi	4.19798	1.89383e-17
Ref_Otu00043	Bacteria	Actinobacteria	Acidimicrobiia	Microtrichales	Ilumatobacteraceae	Ilumatobacter	0.00145453	0.964706								summer	-1.0195	0.00150488
Ref_Otu00113	Bacteria	Bacteroidetes	Bacteroidia	Flavobacteriales	Flavobacteriaceae	Polaribacter_4	0.00229821	0.958824								summer	-1.20149	0.00150488
Ref_Otu00373	Bacteria	Bacteroidetes	Bacteroidia	Flavobacteriales	Crocinitomicaceae	Crocinitomix	0.00130148	0.941176								summer	-0.975546	0.00150488
Ref_Otu00303	Bacteria	Proteobacteria	Alphaproteobacteria	Sphingomonadales	Sphingomonadaceae	Erythrobacter	0.00425217	0.923529				alga				summer	-2.48345	0.00150488
Ref_Otu00355	Bacteria	Proteobacteria	Alphaproteobacteria	Caulobacterales	Hyphomonadaceae	uncultured	0.000906313	0.923529								summer	-0.640889	0.00150488
Ref_Otu00022	Bacteria	Proteobacteria	Alphaproteobacteria	Rhodobacterales	Rhodobacteraceae	Rhodobacteraceae_unclassified	0.00253719	0.917647				water				summer	-1.56792	0.00150488
Ref_Otu00006	Bacteria	Proteobacteria	Alphaproteobacteria	Sphingomonadales	Sphingomonadaceae	Erythrobacter	0.0050168	0.9	epi			alga				summer	-1.73176	0.00150488
Ref_Otu00057	Bacteria	Bacteroidetes	Bacteroidia	Flavobacteriales	Flavobacteriaceae	Maribacter	0.00397625	0.894118				alga				summer	-1.25521	0.00150488
Ref_Otu00218	Bacteria	Planctomycetes	OM190	OM190_or	OM190_fa	OM190_ge	0.000702477	0.847059				epi				summer	-1.76897	0.00150488
Ref_Otu00024	Bacteria	Proteobacteria	Alphaproteobacteria	Rhodobacterales	Rhodobacteraceae	Rhodobacteraceae_unclassified	0.00191269	0.823529				alga				summer	-4.03406	0.00150488
Ref_Otu00009	Bacteria	Proteobacteria	Alphaproteobacteria	Rhodobacterales	Rhodobacteraceae	Rhodobacteraceae_unclassified	0.000528785	0.823529								summer	-1.65063	0.00150488
Ref_Otu00463	Bacteria	Planctomycetes	OM190	OM190_or	OM190_fa	OM190_ge	0.000420026	0.817647								summer	-1.19774	0.00150488
Ref_Otu00337	Bacteria	Bacteroidetes	Bacteroidia	Chitinophagales	Saprospiraceae	uncultured	0.00236938	0.794118								summer	-2.51229	0.00150488
Ref_Otu00252	Bacteria	Proteobacteria	Alphaproteobacteria	Caulobacterales	Hyphomonadaceae	Litorimonas	0.00278776	0.782353								summer	-1.38443	0.00150488
Ref_Otu00397	Bacteria	Proteobacteria	Gammaproteobacteria	Oceanospirillales	Marinomonadaceae	Marinomonas	0.00134672	0.758824								summer	-1.20127	0.00150488
Ref_Otu00486	Bacteria	Proteobacteria	Alphaproteobacteria	Micavibrionales	uncultured	uncultured_ge	0.000693556	0.758824								summer	-2.38102	0.00150488
Ref_Otu00030	Bacteria	Bacteroidetes	Bacteroidia	Flavobacteriales	Flavobacteriaceae	Dokdonia	0.0100694	0.752941				epi				summer	-2.44635	0.00150488
Ref_Otu00001	Bacteria	Cyanobacteria	Oxyphotobacteria	Nostocales	Xenococcaceae	Pleurocapsa_PCC-7319	0.00138596	0.752941	alga			alga				summer	-2.07065	0.00150488
Ref_Otu00063	Bacteria	Proteobacteria	Alphaproteobacteria	Caulobacterales	Hyphomonadaceae	Algimonas	0.00403302	0.741176				alga				summer	-4.09181	0.00150488
Ref_Otu00058	Bacteria	Bacteroidetes	Bacteroidia	Chitinophagales	Saprospiraceae	Portibacter	0.00423829	0.735294				epi				summer	-1.23362	0.00150488
Ref_Otu00364	Bacteria	Planctomycetes	Planctomycetacia	Pirellulales	Pirellulaceae	Pirellulaceae_unclassified	0.000631909	0.717647								summer	-1.33867	0.00150488
Ref_Otu00403	Bacteria	Bacteroidetes	Bacteroidia	Chitinophagales	Saprospiraceae	Portibacter	0.00114957	0.705882								summer	-4.67126	0.00150488
Ref_Otu00168	Bacteria	Bacteroidetes	Bacteroidia	Chitinophagales	Saprospiraceae	Portibacter	0.000116941	0.705882				epi				summer	-0.831741	0.00150488
Ref_Otu00860	Bacteria	Bacteroidetes	Bacteroidia	Flavobacteriales	Cryomorphaceae	uncultured	0.000520271	0.688235								summer	-2.40283	0.00150488
Ref_Otu00076	Bacteria	Bacteroidetes	Bacteroidia	Flavobacteriales	Flavobacteriaceae	Croceitalea	0.0032596	0.682353	epi			epi				summer	-2.38021	0.00150488
Ref_Otu00913	Bacteria	Proteobacteria	Gammaproteobacteria	Oceanospirillales	Saccharospirillaceae	Reinekea	0.000640818	0.676471								summer	-1.65499	0.00150488
Ref_Otu00381	Bacteria	Bacteroidetes	Bacteroidia	Flavobacteriales	Flavobacteriaceae	Winogradskyella	0.000187509	0.664706								summer	-1.43488	0.00150488
Ref_Otu00616	Bacteria	Verrucomicrobia	Verrucomicrobiae	Verrucomicrobiales	DEV007	DEV007_ge	0.000313885	0.658824								summer	-1.02407	0.00150488
Ref_Otu00713	Bacteria	Bacteroidetes	Bacteroidia	Chitinophagales	Saprospiraceae	Lewinella	0.000477216	0.629412								summer	-1.4568	0.00150488
Ref_Otu01119	Bacteria	Bacteroidetes	Bacteroidia	Flavobacteriales	NS9_marine_group	NS9_marine_group_ge	0.000308843	0.629412				epi				summer	-1.46247	0.00150488
Ref_Otu00239	Bacteria	Proteobacteria	Alphaproteobacteria	Caulobacterales	Hyphomonadaceae	Robiginitomaculum	0.00216059	0.623529								summer	-3.95328	0.00150488
Ref_Otu00731	Bacteria	Bacteroidetes	Bacteroidia	Chitinophagales	Saprospiraceae	uncultured	0.000452884	0.623529				epi				summer	-1.2438	0.00150488
Ref_Otu00460	Bacteria	Planctomycetes	OM190	OM190_or	OM190_fa	OM190_ge	0.000193611	0.623529				alga				summer	-1.11067	0.00150488
Ref_Otu01315	Bacteria	Planctomycetes	Planctomycetacia	Pirellulales	Pirellulaceae	Roseimaritima	0.00012282	0.588235								summer	-1.07835	0.00150488
Ref_Otu00298	Bacteria	Bacteroidetes	Bacteroidia	Cytophagales	Spirosomaceae	Taeseokella	0.000733137	0.582353				epi				summer	-3.64089	0.00150488
Ref_Otu00404	Bacteria	Verrucomicrobia	Verrucomicrobiae	Verrucomicrobiales	DEV007	DEV007_ge	0.000233743	0.552941								summer	-1.44848	0.00150488
Ref_Otu00686	Bacteria	Proteobacteria	Alphaproteobacteria	Rhodobacterales	Rhodobacteraceae	Rhodobacteraceae_unclassified	0.000122133	0.547059				epi				summer	-1.23477	0.00150488
Ref_Otu02270	Bacteria	Proteobacteria	Gammaproteobacteria	Alteromonadales	Alteromonadaceae	Glaciecola	0.000291437	0.529412								summer	-3.46862	0.00150488
Ref_Otu00451	Bacteria	Proteobacteria	Alphaproteobacteria	Rhizobiales	Rhizobiaceae	Rhizobiaceae_unclassified	0.000166412	0.529412								summer	-2.52913	0.00150488
Ref_Otu00311	Bacteria	Verrucomicrobia	Verrucomicrobiae	Verrucomicrobiales	DEV007	DEV007_ge	0.000449135	0.523529								summer	-2.94244	0.00150488
Ref_Otu00478	Bacteria	Proteobacteria	Deltaproteobacteria	Bdellovibrionales	Bdellovibrionaceae	Bdellovibrio	0.000262858	0.517647								summer	-1.26928	0.00150488
Ref_Otu00165	Bacteria	Proteobacteria	Alphaproteobacteria	Rhodobacterales	Rhodobacteraceae	Roseobacter	9.25e-05	0.517647								summer	-1.35892	0.00150488
Ref_Otu00470	Bacteria	Proteobacteria	Alphaproteobacteria	Rhodobacterales	Rhodobacteraceae	Rhodobacteraceae_unclassified	0.00015889	0.511765				epi				summer	-1.24593	0.00150488
Ref_Otu00414	Bacteria	Bacteroidetes	Bacteroidia	Chitinophagales	Saprospiraceae	uncultured	0.000634082	0.5								summer	-3.639	0.00150488
Ref_Otu00283	Bacteria	Bacteroidetes	Bacteroidia	Chitinophagales	Saprospiraceae	Saprospiraceae_unclassified	0.000821681	0.494118				alga				summer	-4.24783	0.00150488
Ref_Otu08248	Bacteria	Proteobacteria	Gammaproteobacteria	Cellvibrionales	Halieaceae	Luminiphilus	5.69e-05	0.494118								summer	-1.36461	0.00150488
Ref_Otu00232	Bacteria	Proteobacteria	Alphaproteobacteria	Caulobacterales	Hyphomonadaceae	Algimonas	0.000980128	0.488235								summer	-2.62055	0.00150488
Ref_Otu00078	Bacteria	Proteobacteria	Alphaproteobacteria	Sphingomonadales	Sphingomonadaceae	Altererythrobacter	0.000207762	0.488235				alga				summer	-1.99532	0.00150488
Ref_Otu00641	Bacteria	Proteobacteria	Gammaproteobacteria	Alteromonadales	Alteromonadaceae	Alteromonadaceae_unclassified	8.8e-05	0.488235								summer	-2.32652	0.00150488
Ref_Otu00693	Bacteria	Proteobacteria	Alphaproteobacteria	Rhizobiales	Methyloligellaceae	uncultured	6.56e-05	0.488235								summer	-2.18095	0.00150488
Ref_Otu02467	Bacteria	Bacteroidetes	Bacteroidia	Chitinophagales	Saprospiraceae	Rubidimonas	0.000187958	0.470588								summer	-2.32181	0.00150488
Ref_Otu01380	Bacteria	Bacteroidetes	Bacteroidia	Sphingobacteriales	NS11-12_marine_group	NS11-12_marine_group_ge	0.000152319	0.470588								summer	-3.04736	0.00150488
Ref_Otu00433	Bacteria	Bacteroidetes	Bacteroidia	Cytophagales	Cyclobacteriaceae	uncultured	0.000131228	0.470588								summer	-1.90069	0.00150488
Ref_Otu03705	Bacteria	Proteobacteria	Alphaproteobacteria	Micavibrionales	uncultured	uncultured_ge	0.000281957	0.464706								summer	-2.00491	0.00150488
Ref_Otu01172	Bacteria	Bacteroidetes	Bacteroidia	Cytophagales	Spirosomaceae	uncultured	0.000115619	0.464706								summer	-1.71168	0.00150488
Ref_Otu01802	Bacteria	Bacteroidetes	Bacteroidia	Flavobacteriales	Cryomorphaceae	Owenweeksia	0.00012855	0.458824								summer	-1.42139	0.00150488
Ref_Otu00064	Bacteria	Proteobacteria	Alphaproteobacteria	Rhodobacterales	Rhodobacteraceae	Rhodobacteraceae_unclassified	6.14e-05	0.458824				epi				summer	-1.7339	0.00150488
Ref_Otu00174	Bacteria	Actinobacteria	Acidimicrobiia	Microtrichales	Microtrichaceae	uncultured	0.00010434	0.452941				alga				summer	-1.93672	0.00150488
Ref_Otu00939	Bacteria	Proteobacteria	Deltaproteobacteria	Bdellovibrionales	Bdellovibrionaceae	OM27_clade	0.000102035	0.452941								summer	-2.51631	0.00150488
Ref_Otu00709	Bacteria	Proteobacteria	Deltaproteobacteria	Bdellovibrionales	Bdellovibrionaceae	Bdellovibrio	5.25e-05	0.452941								summer	-1.26053	0.00150488
Ref_Otu00156	Bacteria	Proteobacteria	Alphaproteobacteria	Sphingomonadales	Sphingomonadaceae	Sphingomonadaceae_unclassified	5.01e-05	0.452941								summer	-1.88877	0.00150488
Ref_Otu00583	Bacteria	Bacteroidetes	Bacteroidia	Sphingobacteriales	NS11-12_marine_group	NS11-12_marine_group_ge	0.000201334	0.447059				epi				summer	-3.9516	0.00150488
Ref_Otu00375	Bacteria	Bacteroidetes	Bacteroidia	Chitinophagales	Saprospiraceae	uncultured	0.000314084	0.441176				epi				summer	-5.23162	0.00150488
Ref_Otu00483	Bacteria	Proteobacteria	Alphaproteobacteria	Rhodobacterales	Rhodobacteraceae	Jannaschia	5.88e-05	0.441176								summer	-2.12446	0.00150488
Ref_Otu00235	Bacteria	Proteobacteria	Alphaproteobacteria	Rhodobacterales	Rhodobacteraceae	Marivita	0.000596944	0.435294				epi				summer	-4.8949	0.00150488
Ref_Otu00300	Bacteria	Bacteroidetes	Bacteroidia	Chitinophagales	Saprospiraceae	uncultured	0.000267123	0.435294				alga				summer	-3.43831	0.00150488
Ref_Otu01359	Bacteria	Proteobacteria	Gammaproteobacteria	Oceanospirillales	Nitrincolaceae	Nitrincolaceae_unclassified	0.000105663	0.435294								summer	-2.44173	0.00150488
Ref_Otu01440	Bacteria	Bacteroidetes	Bacteroidia	Chitinophagales	Saprospiraceae	uncultured	5.74e-05	0.435294								summer	-2.25426	0.00150488
Ref_Otu01126	Bacteria	Proteobacteria	Alphaproteobacteria	Sphingomonadales	Sphingomonadaceae	Sphingomonadaceae_unclassified	5.35e-05	0.435294				epi				summer	-3.07552	0.00150488
Ref_Otu00320	Bacteria	Cyanobacteria	Oxyphotobacteria	Phormidesmiales	Phormidesmiaceae	Phormidesmis_ANT.LACV5.1	0.000104658	0.423529				epi				summer	-1.51576	0.00150488
Ref_Otu00262	Bacteria	Proteobacteria	Alphaproteobacteria	Rhodobacterales	Rhodobacteraceae	Rhodobacteraceae_unclassified	5.23e-05	0.417647				epi				summer	-1.4678	0.00150488
Ref_Otu00227	Bacteria	Bacteria_unclassified	Bacteria_unclassified	Bacteria_unclassified	Bacteria_unclassified	Bacteria_unclassified	0.000314891	0.405882								summer	-2.97171	0.00150488
Ref_Otu02442	Bacteria	Verrucomicrobia	Verrucomicrobiae	Verrucomicrobiales	Rubritaleaceae	Rubritalea	0.000126031	0.4								summer	-1.98413	0.00150488
Ref_Otu02269	Bacteria	Proteobacteria	Deltaproteobacteria	Oligoflexales	Oligoflexaceae	uncultured	8.98e-05	0.4								summer	-3.30891	0.00150488
Ref_Otu03837	Bacteria	Bacteroidetes	Bacteroidia	Chitinophagales	uncultured	uncultured_ge	8.47e-05	0.4								summer	-1.19399	0.00150488
Ref_Otu00198	Bacteria	Proteobacteria	Alphaproteobacteria	Rhodobacterales	Rhodobacteraceae	Pontivivens	6.11e-05	0.4								summer	-1.47852	0.00150488
Ref_Otu01902	Bacteria	Proteobacteria	Deltaproteobacteria	Bdellovibrionales	Bacteriovoracaceae	Peredibacter	3.39e-05	0.4								summer	-1.22322	0.00150488
Ref_Otu01076	Bacteria	Bacteria_unclassified	Bacteria_unclassified	Bacteria_unclassified	Bacteria_unclassified	Bacteria_unclassified	0.000231197	0.394118				epi				summer	-2.63736	0.00150488
Otu13491	Bacteria	Patescibacteria	Saccharimonadia	Saccharimonadales	Saccharimonadales_fa	Saccharimonadales_ge	4.29e-05	0.394118								summer	-2.17498	0.00150488
Ref_Otu01270	Bacteria	Proteobacteria	Alphaproteobacteria	Rhodobacterales	Rhodobacteraceae	Rhodobacteraceae_unclassified	5.27e-05	0.388235								summer	-1.10893	0.00150488
Ref_Otu00980	Bacteria	Verrucomicrobia	Verrucomicrobiae	Verrucomicrobiales	DEV007	DEV007_ge	0.000133498	0.382353								summer	-2.02337	0.00150488
Ref_Otu00855	Bacteria	Bacteroidetes	Bacteroidia	Chitinophagales	Saprospiraceae	uncultured	9.3e-05	0.382353								summer	-2.55425	0.00150488
Ref_Otu00510	Bacteria	WPS-2	WPS-2_cl	WPS-2_or	WPS-2_fa	WPS-2_ge	6.63e-05	0.382353								summer	-3.37765	0.00150488
Ref_Otu00446	Bacteria	Proteobacteria	Alphaproteobacteria	Sphingomonadales	Sphingomonadaceae	Erythrobacter	6.18e-05	0.382353				alga				summer	-3.19296	0.00150488
Ref_Otu00919	Bacteria	Verrucomicrobia	Verrucomicrobiae	Verrucomicrobiales	DEV007	DEV007_ge	5.96e-05	0.382353								summer	-1.38644	0.00150488
Ref_Otu00383	Bacteria	Planctomycetes	Planctomycetacia	Pirellulales	Pirellulaceae	Rhodopirellula	5.6e-05	0.382353				alga				summer	-1.42988	0.00150488
Ref_Otu00380	Bacteria	Bacteroidetes	Bacteroidia	Chitinophagales	Saprospiraceae	Saprospiraceae_unclassified	0.000184082	0.376471				alga				summer	-2.28048	0.00150488
Ref_Otu00418	Bacteria	Cyanobacteria	Oxyphotobacteria	Leptolyngbyales	Leptolyngbyaceae	uncultured	7.71e-05	0.376471								summer	-2.49229	0.00150488
Ref_Otu02215	Bacteria	Bacteroidetes	Bacteroidia	Flavobacteriales	Flavobacteriales_unclassified	Flavobacteriales_unclassified	2.83e-05	0.376471								summer	-1.35028	0.00150488
Ref_Otu01742	Bacteria	Bacteroidetes	Bacteroidia	Chitinophagales	uncultured	uncultured_ge	7.22e-05	0.370588								summer	-2.90315	0.00150488
Ref_Otu00014	Bacteria	Proteobacteria	Alphaproteobacteria	Sphingomonadales	Sphingomonadaceae	Erythrobacter	5.23e-05	0.370588				alga				summer	-2.05863	0.00150488
Ref_Otu00280	Bacteria	Proteobacteria	Alphaproteobacteria	Micavibrionales	Micavibrionaceae	uncultured	4.04e-05	0.370588				epi				summer	-2.68097	0.00150488
Ref_Otu01827	Bacteria	Bacteroidetes	Bacteroidia	Bacteroidia_unclassified	Bacteroidia_unclassified	Bacteroidia_unclassified	0.000158835	0.364706								summer	-2.3958	0.00150488
Ref_Otu02419	Bacteria	Proteobacteria	Deltaproteobacteria	Bradymonadales	Bradymonadales_fa	Bradymonadales_ge	0.000121462	0.358824								summer	-2.71882	0.00150488
Ref_Otu00520	Bacteria	Bacteroidetes	Bacteroidia	Chitinophagales	Saprospiraceae	Lewinella	0.000111394	0.352941								summer	-1.50407	0.00150488
Ref_Otu01971	Bacteria	Bacteria_unclassified	Bacteria_unclassified	Bacteria_unclassified	Bacteria_unclassified	Bacteria_unclassified	9.68e-05	0.352941								summer	-4.68794	0.00150488
Ref_Otu02401	Bacteria	Lentisphaerae	Lentisphaeria	Lentisphaerales	Lentisphaeraceae	Lentisphaera	5.01e-05	0.352941								summer	-5.3718	0.00150488
Ref_Otu04105	Bacteria	Bacteroidetes	Bacteroidia	Flavobacteriales	Cryomorphaceae	uncultured	2.83e-05	0.352941								summer	-1.67328	0.00150488
Ref_Otu00675	Bacteria	Proteobacteria	Gammaproteobacteria	Betaproteobacteriales	Methylophilaceae	Methylotenera	0.000400248	0.347059				alga				summer	-3.68699	0.00150488
Ref_Otu01878	Bacteria	Proteobacteria	Deltaproteobacteria	Bdellovibrionales	Bacteriovoracaceae	Peredibacter	8.03e-05	0.347059								summer	-2.19566	0.00150488
Ref_Otu00669	Bacteria	Cyanobacteria	Oxyphotobacteria	Nostocales	Xenococcaceae	Pleurocapsa_PCC-7319	6.83e-05	0.347059				alga				summer	-1.92101	0.00150488
Ref_Otu01803	Bacteria	Bacteroidetes	Bacteroidia	Bacteroidia_unclassified	Bacteroidia_unclassified	Bacteroidia_unclassified	4.37e-05	0.347059								summer	-1.63771	0.00150488
Ref_Otu03129	Bacteria	Proteobacteria	Alphaproteobacteria	Rhodobacterales	Rhodobacteraceae	Marivita	0.000146653	0.341176								summer	-1.22864	0.00150488
Ref_Otu01834	Bacteria	Actinobacteria	Acidimicrobiia	Microtrichales	Ilumatobacteraceae	uncultured	8.43e-05	0.341176								summer	-2.97586	0.00150488
Ref_Otu02687	Bacteria	Proteobacteria	Alphaproteobacteria	Rhodobacterales	Rhodobacteraceae	Rhodobacteraceae_unclassified	5.31e-05	0.341176								summer	-1.67952	0.00150488
Ref_Otu00953	Bacteria	Bacteroidetes	Bacteroidia	Chitinophagales	Saprospiraceae	uncultured	0.000301468	0.335294								summer	-4.66971	0.00150488
Ref_Otu12974	Bacteria	Proteobacteria	Alphaproteobacteria	Rhodobacterales	Rhodobacteraceae	Marivita	3.91e-05	0.335294								summer	-1.94961	0.00150488
Ref_Otu00692	Bacteria	Proteobacteria	Deltaproteobacteria	Bdellovibrionales	Bdellovibrionaceae	Bdellovibrio	0.000279785	0.329412								summer	-3.87304	0.00150488
Ref_Otu02283	Bacteria	Proteobacteria	Alphaproteobacteria	Alphaproteobacteria_unclassified	Alphaproteobacteria_unclassified	Alphaproteobacteria_unclassified	0.000105794	0.329412								summer	-5.11589	0.00150488
Ref_Otu00454	Bacteria	Proteobacteria	Gammaproteobacteria	KI89A_clade	KI89A_clade_fa	KI89A_clade_ge	9.07e-05	0.329412				alga				summer	-2.57258	0.00150488
Ref_Otu05667	Bacteria	Proteobacteria	Deltaproteobacteria	Bdellovibrionales	Bdellovibrionaceae	OM27_clade	5.43e-05	0.329412								summer	-1.59628	0.00150488
Ref_Otu01934	Bacteria	Planctomycetes	Planctomycetacia	Pirellulales	Pirellulaceae	Rhodopirellula	3.35e-05	0.329412								summer	-1.33361	0.00150488
Ref_Otu01071	Bacteria	Planctomycetes	OM190	OM190_or	OM190_fa	OM190_ge	2.17e-05	0.329412								summer	-1.52106	0.00150488
Ref_Otu00720	Bacteria	Patescibacteria	Gracilibacteria	Gracilibacteria_or	Gracilibacteria_fa	Gracilibacteria_ge	0.000235912	0.323529								summer	-3.04043	0.00150488
Ref_Otu00111	Bacteria	Planctomycetes	Planctomycetacia	Planctomycetales	Rubinisphaeraceae	Rubinisphaeraceae_unclassified	0.000166034	0.323529				alga				summer	-2.38859	0.00150488
Ref_Otu36791	Bacteria	Bacteroidetes	Bacteroidia	Sphingobacteriales	NS11-12_marine_group	NS11-12_marine_group_ge	0.000322867	0.317647								summer	-4.71584	0.00150488
Ref_Otu00881	Bacteria	Proteobacteria	Alphaproteobacteria	Rhizobiales	Rhizobiales_unclassified	Rhizobiales_unclassified	5.9e-05	0.317647								summer	-3.08363	0.00150488
Ref_Otu03220	Bacteria	Bacteria_unclassified	Bacteria_unclassified	Bacteria_unclassified	Bacteria_unclassified	Bacteria_unclassified	3.39e-05	0.317647								summer	-2.28056	0.00150488
Ref_Otu01252	Bacteria	Proteobacteria	Gammaproteobacteria	Alteromonadales	Shewanellaceae	Ferrimonas	0.000163014	0.311765								summer	-1.97084	0.00150488
Ref_Otu01143	Bacteria	Bacteroidetes	Bacteroidia	Chitinophagales	Saprospiraceae	uncultured	9.28e-05	0.311765								summer	-3.28634	0.00150488
Ref_Otu03277	Bacteria	Planctomycetes	Planctomycetacia	Pirellulales	Pirellulaceae	Pir4_lineage	5.62e-05	0.311765								summer	-1.59496	0.00150488
Ref_Otu02284	Bacteria	Epsilonbacteraeota	Campylobacteria	Campylobacterales	Thiovulaceae	Sulfurimonas	5.53e-05	0.311765				water				summer	-1.82947	0.00150488
Ref_Otu02898	Bacteria	Proteobacteria	Deltaproteobacteria	PB19	PB19_fa	PB19_ge	3.69e-05	0.305882								summer	-2.45957	0.00150488
Ref_Otu01374	Bacteria	Proteobacteria	Deltaproteobacteria	Bdellovibrionales	Bacteriovoracaceae	Peredibacter	3.04e-05	0.3								summer	-3.84528	0.00150488
Ref_Otu22819	Bacteria	Proteobacteria	Alphaproteobacteria	Rhizobiales	Rhizobiaceae	Rhizobiaceae_unclassified	6.5e-05	0.294118								summer	-1.77907	0.00150488
Ref_Otu02199	Bacteria	Proteobacteria	Deltaproteobacteria	Oligoflexales	Oligoflexaceae	uncultured	3.4e-05	0.288235								summer	-4.15164	0.00150488
Ref_Otu02305	Bacteria	Proteobacteria	Deltaproteobacteria	Oligoflexales	Oligoflexaceae	uncultured	2.25e-05	0.288235								summer	-1.5948	0.00150488
Ref_Otu07461	Bacteria	Planctomycetes	Planctomycetacia	Planctomycetales	Rubinisphaeraceae	uncultured	0.000166867	0.282353								summer	-3.59647	0.00150488
Ref_Otu07392	Bacteria	Proteobacteria	Alphaproteobacteria	Rhodobacterales	Rhodobacteraceae	Rhodobacteraceae_unclassified	3.7e-05	0.282353								summer	-1.57041	0.00150488
Ref_Otu00301	Bacteria	Bacteroidetes	Bacteroidia	Chitinophagales	Saprospiraceae	Portibacter	0.000116063	0.276471				alga				summer	-4.01633	0.00150488
Ref_Otu02929	Bacteria	Proteobacteria	Alphaproteobacteria	Rhodobacterales	Rhodobacteraceae	Rhodobacteraceae_unclassified	7.82e-05	0.276471								summer	-1.25845	0.00150488
Ref_Otu03248	Bacteria	Proteobacteria	Deltaproteobacteria	Bdellovibrionales	Bacteriovoracaceae	Peredibacter	1.63e-05	0.276471								summer	-2.05498	0.00150488
Ref_Otu03214	Bacteria	Proteobacteria	Deltaproteobacteria	SAR324_clade_Marine_group_B	SAR324_clade_Marine_group_Bfa	SAR324_clade_Marine_group_Bge	1.59e-05	0.276471								summer	-1.79086	0.00150488
Ref_Otu01454	Bacteria	Proteobacteria	Deltaproteobacteria	Bdellovibrionales	Bdellovibrionaceae	OM27_clade	6.73e-05	0.270588				alga				summer	-4.45246	0.00150488
Ref_Otu00243	Bacteria	Bacteroidetes	Bacteroidia	Flavobacteriales	Flavobacteriaceae	Flavobacteriaceae_unclassified	0.000421547	0.264706								summer	-6.95088	0.00150488
Ref_Otu00575	Bacteria	Verrucomicrobia	Verrucomicrobiae	Verrucomicrobiales	DEV007	DEV007_ge	0.000106425	0.258824								summer	-3.77045	0.00150488
Ref_Otu05861	Bacteria	Planctomycetes	Planctomycetacia	Pirellulales	Pirellulaceae	Rhodopirellula	4.86e-05	0.258824								summer	-2.69816	0.00150488
Ref_Otu03358	Bacteria	Proteobacteria	Gammaproteobacteria	Oceanospirillales	Nitrincolaceae	Marinobacterium	0.000100886	0.252941								summer	-4.58818	0.00150488
Ref_Otu02489	Bacteria	Proteobacteria	Deltaproteobacteria	SAR324_clade_Marine_group_B	SAR324_clade_Marine_group_Bfa	SAR324_clade_Marine_group_Bge	3.47e-05	0.252941								summer	-3.94222	0.00150488
Ref_Otu00857	Bacteria	Cyanobacteria	Oxyphotobacteria	Nostocales	Microcystaceae	Synechocystis_PCC-6803	5.07e-05	0.247059								summer	-2.82805	0.00150488
Ref_Otu01811	Bacteria	Proteobacteria	Deltaproteobacteria	Bdellovibrionales	Bacteriovoracaceae	Bacteriovoracaceae_unclassified	2.18e-05	0.247059								summer	-1.44667	0.00150488
Ref_Otu00270	Bacteria	Proteobacteria	Alphaproteobacteria	Rhodobacterales	Rhodobacteraceae	Rhodobacteraceae_unclassified	0.00129729	0.935294				epi	epi	-2.41874	3.76e-05	winter	1.42525	0.00150488				epi_winter	3.2797	1.44451e-12
Ref_Otu01039	Bacteria	Proteobacteria	Alphaproteobacteria	Caulobacterales	Hyphomonadaceae	Robiginitomaculum	0.00150246	0.864706					epi	-2.05628	3.76e-05	winter	2.85747	0.00150488				epi_winter	3.43358	4.92605e-17
Ref_Otu00046	Bacteria	Proteobacteria	Gammaproteobacteria	Thiotrichales	Thiotrichaceae	Cocleimonas	0.0015677	0.688235					epi	-1.32572	3.76e-05	winter	3.68697	0.00150488				epi_winter	3.38559	7.79228e-15
Ref_Otu01577	Bacteria	Proteobacteria	Deltaproteobacteria	Desulfobacterales	Desulfobulbaceae	Desulforhopalus	0.0150573	0.911765								winter	1.80126	0.00150488				epi_winter	4.41567	0.00052027
Ref_Otu00002	Bacteria	Proteobacteria	Gammaproteobacteria	Thiohalorhabdales	Thiohalorhabdaceae	Granulosicoccus	0.00134917	0.905882				endo				winter	1.35849	0.00150488				epi_winter	3.37439	4.55581e-10
Ref_Otu00420	Bacteria	Proteobacteria	Deltaproteobacteria	Desulfobacterales	Desulfobulbaceae	Desulforhopalus	0.00284081	0.847059								winter	1.77782	0.00150488				epi_winter	3.57949	0.0115557
Ref_Otu01113	Bacteria	Proteobacteria	Deltaproteobacteria	Desulfobacterales	Desulfobacteraceae	Desulfoconvexum	0.00221671	0.835294								winter	2.64369	0.00150488				epi_winter	3.55556	2.45706e-09
Ref_Otu00350	Bacteria	Proteobacteria	Deltaproteobacteria	Desulfobacterales	Desulfobulbaceae	Desulforhopalus	0.00145275	0.823529								winter	1.81141	0.00150488				epi_winter	3.18708	0.0136344
Ref_Otu00019	Bacteria	Proteobacteria	Gammaproteobacteria	Thiotrichales	Thiotrichaceae	Leucothrix	0.00825693	0.8				epi				winter	3.47278	0.00150488				epi_winter	4.20387	3.38878e-08
Ref_Otu02424	Bacteria	Firmicutes	Clostridia	Clostridiales	Defluviitaleaceae	Defluviitaleaceae_UCG-011	0.00277465	0.705882								winter	1.98815	0.00150488				epi_winter	3.83121	0.00731577
Ref_Otu02526	Bacteria	Proteobacteria	Gammaproteobacteria	Ectothiorhodospirales	Ectothiorhodospiraceae	uncultured	0.000851658	0.688235								winter	5.24016	0.00150488				epi_winter	3.34471	9.43338e-17
Ref_Otu02188	Bacteria	Bacteroidetes	Bacteroidia	Flavobacteriales	Flavobacteriaceae	Algibacter	0.0024798	0.676471				alga				winter	2.18761	0.00150488				epi_winter	3.68038	1.5622e-07
Ref_Otu00438	Bacteria	Proteobacteria	Gammaproteobacteria	Cellvibrionales	Cellvibrionaceae	Candidatus_Endobugula	0.000952568	0.652941								winter	2.16991	0.00150488				epi_winter	3.09267	2.8813e-06
Ref_Otu01514	Bacteria	Proteobacteria	Deltaproteobacteria	Bdellovibrionales	Bacteriovoracaceae	uncultured	0.000150962	0.652941				epi				winter	1.87603	0.00150488				epi_winter	2.66656	2.29056e-05
Ref_Otu02065	Bacteria	Bacteroidetes	Bacteroidia	Flavobacteriales	Flavobacteriaceae	Maribacter	0.000117532	0.617647								winter	1.19668	0.00150488				epi_winter	2.59491	6.76299e-05
Ref_Otu01866	Bacteria	Epsilonbacteraeota	Campylobacteria	Campylobacterales	Sulfurovaceae	Sulfurovum	0.000245894	0.529412								winter	3.08011	0.00150488				epi_winter	2.85031	0.000977317
Ref_Otu00331	Bacteria	Proteobacteria	Gammaproteobacteria	Alteromonadales	Shewanellaceae	Shewanella	0.000582083	0.511765								winter	4.12717	0.00150488				epi_winter	3.19796	2.77255e-07
Ref_Otu00357	Bacteria	Proteobacteria	Alphaproteobacteria	Rhodobacterales	Rhodobacteraceae	Rhodobacteraceae_unclassified	9.21e-05	0.488235								winter	2.4405	0.00150488				epi_winter	2.52962	2.70334e-09
Ref_Otu03936	Bacteria	Bacteroidetes	Bacteroidia	Bacteroidales	Marinilabiliaceae	Marinilabiliaceae_unclassified	0.00125519	0.464706								winter	4.33208	0.00150488				epi_winter	3.7716	5.55649e-06
Ref_Otu02876	Bacteria	Proteobacteria	Gammaproteobacteria	Oceanospirillales	Saccharospirillaceae	Oleispira	0.000181841	0.388235								winter	6.39332	0.00150488				epi_winter	2.77205	3.42731e-15
Ref_Otu06513	Bacteria	Epsilonbacteraeota	Campylobacteria	Campylobacterales	Arcobacteraceae	Arcobacter	0.000158506	0.294118								winter	6.30496	0.00150488				epi_winter	2.9664	1.93415e-08
Ref_Otu01144	Bacteria	Epsilonbacteraeota	Campylobacteria	Campylobacterales	Arcobacteraceae	Arcobacter	0.000492341	0.735294								winter	2.64833	0.00150488				sediment_summer	3.2185	2.80286e-06
Ref_Otu00916	Bacteria	Proteobacteria	Gammaproteobacteria	Alteromonadales	Colwelliaceae	Colwellia	0.00020894	0.647059								winter	1.68912	0.00150488				sediment_summer	2.79189	0.00616495
Ref_Otu07652	Bacteria	Planctomycetes	OM190	OM190_or	OM190_fa	OM190_ge	0.000115157	0.323529								winter	1.88005	0.00150488				sediment_summer	2.93408	7.84874e-10
Ref_Otu38660	Bacteria	Proteobacteria	Gammaproteobacteria	Thiotrichales	Thiotrichaceae	uncultured	2e-05	0.241176								winter	2.62006	0.00150488				sediment_summer	3.58226	2.61574e-08
Ref_Otu03054	Bacteria	Proteobacteria	Gammaproteobacteria	Cellvibrionales	Spongiibacteraceae	Spongiibacteraceae_unclassified	3.9e-05	0.235294								winter	1.31166	0.00150488				sediment_summer	2.96898	2.6673e-08
Ref_Otu06709	Bacteria	Bacteroidetes	Ignavibacteria	Ignavibacteriales	Melioribacteraceae	IheB3-7	3.17e-05	0.188235								winter	1.70232	0.00150488				sediment_summer	2.88392	2.07392e-09
Ref_Otu03741	Bacteria	Epsilonbacteraeota	Campylobacteria	Campylobacterales	Thiovulaceae	Sulfurimonas	0.000279626	0.564706								winter	2.54939	0.00150488				sediment_winter	2.78727	5.61409e-08
Ref_Otu05300	Bacteria	Proteobacteria	Gammaproteobacteria	Thiomicrospirales	Thiomicrospiraceae	endosymbionts	6.79e-05	0.3								winter	1.61367	0.00150488				sediment_winter	2.77744	4.83931e-06
Ref_Otu03125	Bacteria	Proteobacteria	Deltaproteobacteria	Desulfobacterales	Desulfobulbaceae	Desulfopila	2.81e-05	0.241176								winter	2.40582	0.00150488	water	2.5535	1.21959e-06	sediment_winter	3.12988	2.31827e-06
Ref_Otu00309	Bacteria	Proteobacteria	Alphaproteobacteria	Caulobacterales	Hyphomonadaceae	Litorimonas	0.00198992	0.629412								winter	1.80559	0.00150488				water_summer	3.00617	0.00291146
Ref_Otu00045	Bacteria	Bacteroidetes	Bacteroidia	Flavobacteriales	Flavobacteriaceae	Flavobacteriaceae_unclassified	0.00956406	0.994118			winter					winter	1.31622	0.00150488				water_winter	4.41339	1.1262e-06
Ref_Otu00238	Bacteria	Proteobacteria	Gammaproteobacteria	Alteromonadales	Psychromonadaceae	Psychromonas	0.000756763	0.911765								winter	1.68727	0.00150488				water_winter	3.18771	2.0462e-06
Ref_Otu00353	Bacteria	Proteobacteria	Deltaproteobacteria	Desulfobacterales	Desulfobulbaceae	Desulfobulbaceae_unclassified	0.00288761	0.894118								winter	2.30121	0.00150488				water_winter	3.57294	3.03991e-10
Ref_Otu00119	Bacteria	Bacteroidetes	Bacteroidia	Flavobacteriales	Flavobacteriaceae	Dokdonia	0.00242005	0.852941								winter	4.26013	0.00150488				water_winter	4.15891	2.74411e-14
Ref_Otu00070	Bacteria	Bacteroidetes	Bacteroidia	Flavobacteriales	Flavobacteriaceae	Maribacter	0.001602	0.852941				alga				winter	1.06982	0.00150488				water_winter	3.84037	4.07422e-08
Ref_Otu00596	Bacteria	Proteobacteria	Deltaproteobacteria	Desulfobacterales	Desulfobulbaceae	Desulfobulbaceae_unclassified	0.00138198	0.852941								winter	2.85235	0.00150488				water_winter	3.52094	3.17464e-15
Ref_Otu00868	Bacteria	Proteobacteria	Gammaproteobacteria	Oceanospirillales	Oleiphilaceae	Oleiphilus	0.000391356	0.841176				water				winter	0.655374	0.00150488				water_winter	3.07643	0.0338437
Ref_Otu01164	Bacteria	Proteobacteria	Gammaproteobacteria	Alteromonadales	Colwelliaceae	Colwellia	0.00225959	0.811765								winter	4.46306	0.00150488				water_winter	3.79694	5.3609e-17
Ref_Otu00540	Bacteria	Proteobacteria	Gammaproteobacteria	Oceanospirillales	Pseudohongiellaceae	Pseudohongiella	0.000643793	0.811765								winter	1.2181	0.00150488				water_winter	3.36731	1.49613e-10
Ref_Otu00317	Bacteria	Actinobacteria	Thermoleophilia	Solirubrobacterales	67-14	67-14_ge	0.000232383	0.811765								winter	0.69399	0.00150488				water_winter	2.59559	0.0457155
Ref_Otu00318	Bacteria	Proteobacteria	Gammaproteobacteria	Alteromonadales	Alteromonadaceae	Paraglaciecola	0.0005355	0.764706								winter	1.15821	0.00150488				water_winter	3.08982	0.000184894
Ref_Otu00163	Bacteria	Verrucomicrobia	Verrucomicrobiae	Verrucomicrobiales	Rubritaleaceae	Persicirhabdus	0.00112665	0.711765								winter	1.47192	0.00150488				water_winter	3.00452	0.0398868
Ref_Otu00256	Bacteria	Chloroflexi	KD4-96	KD4-96_or	KD4-96_fa	KD4-96_ge	0.000105055	0.7								winter	0.664154	0.00150488				water_winter	2.85364	0.0465513
Ref_Otu01243	Bacteria	Bacteroidetes	Bacteroidia	Cytophagales	Bernardetiaceae	Bernardetia	0.000189274	0.641176								winter	1.71733	0.00150488				water_winter	3.08838	2.27587e-07
Ref_Otu00257	Bacteria	Actinobacteria	Actinobacteria	PeM15	PeM15_fa	PeM15_ge	7.25e-05	0.629412								winter	0.692708	0.00150488				water_winter	2.88024	0.00868845
Ref_Otu00327	Bacteria	Proteobacteria	Gammaproteobacteria	Cellvibrionales	Cellvibrionaceae	Marinagarivorans	0.00127167	0.623529								winter	2.96847	0.00150488				water_winter	3.70101	5.57434e-08
Ref_Otu02308	Bacteria	Epsilonbacteraeota	Campylobacteria	Campylobacterales	Thiovulaceae	Sulfurimonas	0.000193398	0.594118				water				winter	1.3604	0.00150488				water_winter	3.10346	7.18633e-06
Ref_Otu04179	Bacteria	Proteobacteria	Gammaproteobacteria	Alteromonadales	Colwelliaceae	Colwellia	0.000549351	0.552941								winter	5.7997	0.00150488				water_winter	3.26382	1.05261e-15
Ref_Otu02494	Bacteria	Proteobacteria	Deltaproteobacteria	Desulfobacterales	Desulfobulbaceae	Desulfobulbaceae_unclassified	0.000374256	0.535294								winter	2.21722	0.00150488				water_winter	2.97974	4.84452e-06
Otu16598	Bacteria	Proteobacteria	Deltaproteobacteria	Desulfuromonadales	Desulfuromonadales_unclassified	Desulfuromonadales_unclassified	0.00170342	0.482353								winter	4.27417	0.00150488				water_winter	3.92967	0.000195413
Ref_Otu00667	Bacteria	Bacteroidetes	Bacteroidia	Flavobacteriales	Flavobacteriaceae	Lutibacter	0.000282479	0.482353								winter	3.91877	0.00150488				water_winter	3.03539	4.19202e-09
Ref_Otu38784	Bacteria	Bacteroidetes	Bacteroidia	Flavobacteriales	Flavobacteriaceae	Bizionia	6.93e-05	0.4								winter	1.43063	0.00150488				water_winter	3.1159	0.0001065
Ref_Otu06485	Bacteria	Bacteroidetes	Bacteroidia	Flavobacteriales	Flavobacteriaceae	Maribacter	0.000111002	0.364706								winter	3.84014	0.00150488				water_winter	2.90239	3.0674e-07
Ref_Otu11488	Bacteria	Bacteroidetes	Bacteroidia	Bacteroidales	Bacteroidetes_BD2-2	Bacteroidetes_BD2-2_ge	7.43e-05	0.352941								winter	3.62473	0.00150488				water_winter	2.92062	4.42405e-06
Ref_Otu02894	Bacteria	Chloroflexi	Anaerolineae	Anaerolineales	Anaerolineaceae	uncultured	3.21e-05	0.141176								winter	2.14393	0.00150488				water_winter	2.57581	9.55215e-11
Ref_Otu00035	Bacteria	Proteobacteria	Alphaproteobacteria	Rhodobacterales	Rhodobacteraceae	Sulfitobacter	0.0122189	1		epi	winter	alga	epi	-0.73498	3.76e-05	winter	0.600473	0.00150488
Ref_Otu00657	Bacteria	Bacteroidetes	Bacteroidia	Flavobacteriales	Flavobacteriaceae	Cellulophaga	0.00136141	0.735294					epi	-1.6457	3.76e-05	winter	4.99392	0.00150488
Otu14910	Bacteria	Bacteria_unclassified	Bacteria_unclassified	Bacteria_unclassified	Bacteria_unclassified	Bacteria_unclassified	0.00037165	0.711765					epi	-3.00518	3.76e-05	winter	2.55273	0.00150488
Ref_Otu00139	Bacteria	Proteobacteria	Gammaproteobacteria	Betaproteobacteriales	Burkholderiaceae	Burkholderiaceae_unclassified	0.000137618	0.635294					epi	-2.05961	3.76e-05	winter	1.92537	0.00150488
Ref_Otu01166	Bacteria	Proteobacteria	Alphaproteobacteria	Sphingomonadales	Sphingomonadaceae	Sphingorhabdus	9.96e-05	0.405882					epi	-2.49467	3.76e-05	winter	2.93717	0.00150488
Ref_Otu00097	Bacteria	Proteobacteria	Gammaproteobacteria	Thiohalorhabdales	Thiohalorhabdaceae	Granulosicoccus	0.0492863	0.994118			winter					winter	0.698914	0.00150488	epi	5.03992	1.42684e-28
Ref_Otu00010	Bacteria	Proteobacteria	Alphaproteobacteria	Rhodobacterales	Rhodobacteraceae	Rhodobacteraceae_unclassified	0.00526225	0.970588	epi			alga				winter	1.64773	0.00150488	epi	4.07815	6.32539e-17
Ref_Otu00114	Bacteria	Proteobacteria	Alphaproteobacteria	Rhizobiales	Rhizobiaceae	Pseudahrensia	0.00212507	0.970588			winter					winter	0.870225	0.00150488
Ref_Otu00428	Bacteria	Proteobacteria	Deltaproteobacteria	Desulfobacterales	Desulfobulbaceae	Desulfopila	0.00540732	0.917647								winter	1.13491	0.00150488
Ref_Otu00290	Bacteria	Proteobacteria	Deltaproteobacteria	Desulfobacterales	Desulfobulbaceae	Desulfobulbaceae_unclassified	0.00289378	0.894118				epi				winter	2.29669	0.00150488
Ref_Otu00056	Bacteria	Bacteroidetes	Bacteroidia	Flavobacteriales	Flavobacteriaceae	Maribacter	0.00734418	0.882353			winter					winter	4.11802	0.00150488
Ref_Otu00292	Bacteria	Bacteroidetes	Bacteroidia	Flavobacteriales	Flavobacteriaceae	Maribacter	0.00261117	0.852941								winter	1.52262	0.00150488
Ref_Otu01686	Bacteria	Bacteroidetes	Bacteroidia	Bacteroidales	Bacteroidales_unclassified	Bacteroidales_unclassified	0.00135438	0.805882								winter	2.24611	0.00150488
Ref_Otu00719	Bacteria	Bacteroidetes	Bacteroidia	Flavobacteriales	Crocinitomicaceae	Salinirepens	0.000296042	0.788235								winter	1.90075	0.00150488
Ref_Otu01757	Bacteria	Proteobacteria	Deltaproteobacteria	Desulfobacterales	Desulfobacteraceae	Desulfoconvexum	0.00159972	0.782353								winter	2.80738	0.00150488
Ref_Otu01541	Bacteria	Proteobacteria	Alphaproteobacteria	Rhodobacterales	Rhodobacteraceae	Loktanella	0.00109927	0.752941								winter	3.56587	0.00150488
Ref_Otu00412	Bacteria	Proteobacteria	Deltaproteobacteria	Desulfobacterales	Desulfobulbaceae	Desulfobulbaceae_unclassified	0.00245826	0.747059				epi				winter	1.54159	0.00150488
Ref_Otu00253	Bacteria	Proteobacteria	Alphaproteobacteria	Sphingomonadales	Sphingomonadaceae	Sphingorhabdus	0.000551899	0.741176								winter	1.96086	0.00150488
Ref_Otu00561	Bacteria	Proteobacteria	Deltaproteobacteria	Desulfobacterales	Desulfobulbaceae	Desulfofustis	0.00316023	0.711765								winter	1.02417	0.00150488
Ref_Otu01026	Bacteria	Bacteroidetes	Bacteroidia	Flavobacteriales	Flavobacteriaceae	Algitalea	0.000820811	0.711765								winter	2.16605	0.00150488
Ref_Otu01110	Bacteria	Bacteroidetes	Bacteroidia	Flavobacteriales	Flavobacteriaceae	Maribacter	0.00132715	0.705882								winter	1.32284	0.00150488
Ref_Otu00408	Bacteria	Bacteroidetes	Bacteroidia	Chitinophagales	Saprospiraceae	uncultured	0.00194023	0.7								winter	1.40444	0.00150488
Ref_Otu01123	Bacteria	Proteobacteria	Gammaproteobacteria	Alteromonadales	Colwelliaceae	Colwellia	0.000494437	0.658824								winter	3.98157	0.00150488
Ref_Otu00856	Bacteria	Bacteroidetes	Bacteroidia	Flavobacteriales	Flavobacteriaceae	Ulvibacter	0.000340014	0.647059								winter	1.78663	0.00150488
Ref_Otu02174	Bacteria	Bacteroidetes	Bacteroidia	Bacteroidetes_VC2.1_Bac22	Bacteroidetes_VC2.1_Bac22_fa	Bacteroidetes_VC2.1_Bac22_ge	0.000433827	0.635294								winter	1.02918	0.00150488
Ref_Otu00459	Bacteria	Proteobacteria	Alphaproteobacteria	Caulobacterales	Hyphomonadaceae	Hellea	0.000956819	0.623529								winter	1.22828	0.00150488
Ref_Otu01587	Bacteria	Bacteroidetes	Bacteroidia	Flavobacteriales	Crocinitomicaceae	Crocinitomix	0.000327637	0.623529								winter	2.27995	0.00150488
Ref_Otu04817	Bacteria	Bacteroidetes	Bacteroidia	Flavobacteriales	Flavobacteriaceae	Aquimarina	0.000324143	0.611765								winter	1.83207	0.00150488
Ref_Otu01530	Bacteria	Proteobacteria	Gammaproteobacteria	Alteromonadales	Colwelliaceae	Thalassotalea	0.000288978	0.611765								winter	1.54135	0.00150488
Ref_Otu00424	Bacteria	Epsilonbacteraeota	Campylobacteria	Campylobacterales	Arcobacteraceae	Arcobacter	0.000214618	0.6								winter	1.61006	0.00150488
Ref_Otu05368	Bacteria	Epsilonbacteraeota	Campylobacteria	Campylobacterales	Sulfurospirillaceae	Sulfurospirillum	0.00109035	0.594118								winter	4.21263	0.00150488
Ref_Otu00996	Bacteria	Proteobacteria	Gammaproteobacteria	Thiotrichales	Thiotrichaceae	Cocleimonas	0.00337214	0.588235								winter	5.46888	0.00150488
Ref_Otu00361	Bacteria	Proteobacteria	Alphaproteobacteria	Rhodobacterales	Rhodobacteraceae	Rhodobacteraceae_unclassified	0.000470699	0.588235								winter	1.68157	0.00150488
Ref_Otu00263	Bacteria	Verrucomicrobia	Verrucomicrobiae	Verrucomicrobiales	Rubritaleaceae	Rubritalea	0.000160459	0.588235								winter	1.19894	0.00150488
Ref_Otu12944	Bacteria	Patescibacteria	Gracilibacteria	JGI_0000069-P22	JGI_0000069-P22_fa	JGI_0000069-P22_ge	0.00100928	0.582353								winter	2.32287	0.00150488
Ref_Otu01134	Bacteria	Proteobacteria	Gammaproteobacteria	Arenicellales	Arenicellaceae	uncultured	0.000618264	0.576471								winter	1.03441	0.00150488
Ref_Otu01867	Bacteria	Bacteroidetes	Ignavibacteria	Ignavibacteriales	Ignavibacteriaceae	Ignavibacterium	0.000542237	0.576471								winter	1.2344	0.00150488
Ref_Otu00650	Bacteria	Proteobacteria	Gammaproteobacteria	UBA10353_marine_group	UBA10353_marine_group_fa	UBA10353_marine_group_ge	0.000203418	0.576471								winter	2.70687	0.00150488
Ref_Otu03044	Bacteria	Proteobacteria	Gammaproteobacteria	Betaproteobacteriales	Burkholderiaceae	Burkholderiaceae_unclassified	0.00219402	0.570588								winter	2.78834	0.00150488
Ref_Otu00349	Bacteria	Proteobacteria	Gammaproteobacteria	Alteromonadales	Alteromonadaceae	Aliiglaciecola	0.000298593	0.570588								winter	2.21979	0.00150488
Ref_Otu02398	Bacteria	Bacteroidetes	Bacteroidia	Bacteroidia_unclassified	Bacteroidia_unclassified	Bacteroidia_unclassified	5.67e-05	0.558824								winter	1.15978	0.00150488
Ref_Otu01336	Bacteria	Proteobacteria	Deltaproteobacteria	Deltaproteobacteria_unclassified	Deltaproteobacteria_unclassified	Deltaproteobacteria_unclassified	0.000555933	0.552941								winter	1.58037	0.00150488
Ref_Otu04633	Bacteria	Proteobacteria	Deltaproteobacteria	Desulfovibrionales	Desulfovibrionaceae	Desulfovibrio	0.000198453	0.552941								winter	2.16204	0.00150488
Ref_Otu04603	Bacteria	Latescibacteria	Latescibacteria_cl	Latescibacteria_or	Latescibacteria_fa	Latescibacteria_ge	0.000174822	0.552941								winter	2.28851	0.00150488
Ref_Otu00767	Bacteria	Proteobacteria	Gammaproteobacteria	Cellvibrionales	Halieaceae	Marimicrobium	0.000166051	0.547059								winter	1.00189	0.00150488
Ref_Otu00528	Bacteria	Bacteroidetes	Bacteroidia	Flavobacteriales	Flavobacteriaceae	Flavobacteriaceae_unclassified	0.00101346	0.535294								winter	2.55627	0.00150488
Ref_Otu00999	Bacteria	Proteobacteria	Alphaproteobacteria	Rhizobiales	Xanthobacteraceae	Afipia	0.000265085	0.535294								winter	1.14708	0.00150488
Ref_Otu01430	Bacteria	Bacteroidetes	Bacteroidia	Bacteroidales	Prolixibacteraceae	uncultured	0.000258829	0.529412								winter	1.65372	0.00150488
Ref_Otu00087	Bacteria	Bacteroidetes	Bacteroidia	Cytophagales	Amoebophilaceae	Candidatus_Amoebophilus	4.64e-05	0.529412				epi				winter	0.752554	0.00150488
Ref_Otu01895	Bacteria	Bacteroidetes	Bacteroidia	Bacteroidetes_VC2.1_Bac22	Bacteroidetes_VC2.1_Bac22_fa	Bacteroidetes_VC2.1_Bac22_ge	0.000269539	0.517647								winter	1.39052	0.00150488
Ref_Otu02671	Bacteria	Proteobacteria	Deltaproteobacteria	Desulfobacterales	Desulfobulbaceae	Desulfobulbaceae_unclassified	0.000208979	0.517647								winter	2.20883	0.00150488
Ref_Otu01249	Bacteria	Proteobacteria	Gammaproteobacteria	Gammaproteobacteria_unclassified	Gammaproteobacteria_unclassified	Gammaproteobacteria_unclassified	0.000146992	0.517647				epi				winter	1.56562	0.00150488
Ref_Otu00274	Bacteria	Actinobacteria	Acidimicrobiia	Microtrichales	Microtrichaceae	uncultured	0.000644191	0.505882								winter	2.72277	0.00150488
Ref_Otu44469	Bacteria	Proteobacteria	Alphaproteobacteria	Caulobacterales	Hyphomonadaceae	Robiginitomaculum	0.000714758	0.5								winter	3.3426	0.00150488
Ref_Otu01772	Bacteria	Proteobacteria	Gammaproteobacteria	Nitrosococcales	Nitrosococcaceae	Cm1-21	0.000126266	0.5				epi				winter	1.84921	0.00150488
Ref_Otu02913	Bacteria	Bacteroidetes	Bacteroidia	Bacteroidales	Bacteroidetes_BD2-2	Bacteroidetes_BD2-2_ge	0.000147721	0.494118								winter	1.87498	0.00150488
Ref_Otu01911	Bacteria	Fusobacteria	Fusobacteriia	Fusobacteriales	Fusobacteriaceae	Psychrilyobacter	9.53e-05	0.488235				water				winter	3.34471	0.00150488
Ref_Otu00071	Bacteria	Proteobacteria	Gammaproteobacteria	Thiotrichales	Thiotrichaceae	Leucothrix	0.00015965	0.482353								winter	2.83426	0.00150488
Ref_Otu04892	Bacteria	Bacteroidetes	Bacteroidia	Chitinophagales	Saprospiraceae	Aureispira	9.08e-05	0.482353								winter	3.02443	0.00150488
Ref_Otu38751	Bacteria	Proteobacteria	Gammaproteobacteria	Thiotrichales	Thiotrichaceae	uncultured	0.00030845	0.476471								winter	2.73567	0.00150488
Ref_Otu01109	Bacteria	Actinobacteria	Acidimicrobiia	Microtrichales	uncultured	uncultured_ge	4.36e-05	0.476471				water				winter	1.04466	0.00150488
Ref_Otu09539	Bacteria	Bacteroidetes	Bacteroidia	Bacteroidales	Marinifilaceae	Marinifilum	0.000399269	0.470588								winter	5.05464	0.00150488
Ref_Otu02346	Bacteria	Proteobacteria	Deltaproteobacteria	Desulfobacterales	Desulfobacteraceae	Desulfobacter	0.000349699	0.458824								winter	1.26631	0.00150488
Ref_Otu04811	Bacteria	Bacteroidetes	Bacteroidia	Bacteroidetes_VC2.1_Bac22	Bacteroidetes_VC2.1_Bac22_fa	Bacteroidetes_VC2.1_Bac22_ge	0.000302958	0.458824								winter	1.67429	0.00150488
Ref_Otu10863	Bacteria	Proteobacteria	Alphaproteobacteria	Caulobacterales	Hyphomonadaceae	Robiginitomaculum	0.000240535	0.458824								winter	3.5947	0.00150488
Ref_Otu00847	Bacteria	Proteobacteria	Gammaproteobacteria	Cellvibrionales	Cellvibrionaceae	Marinagarivorans	8.99e-05	0.458824								winter	1.99521	0.00150488
Ref_Otu03387	Bacteria	Proteobacteria	Gammaproteobacteria	UBA4486	UBA4486_fa	UBA4486_ge	6.9e-05	0.458824								winter	2.73953	0.00150488
Ref_Otu01245	Bacteria	Proteobacteria	Gammaproteobacteria	Ga0077536	Ga0077536_fa	Ga0077536_ge	5.63e-05	0.458824								winter	1.20976	0.00150488
Ref_Otu00555	Bacteria	Bacteroidetes	Bacteroidia	Chitinophagales	Saprospiraceae	uncultured	0.000628997	0.452941								winter	2.4669	0.00150488
Ref_Otu01994	Bacteria	Bacteroidetes	Bacteroidia	Bacteroidia_unclassified	Bacteroidia_unclassified	Bacteroidia_unclassified	0.000159631	0.447059								winter	4.88703	0.00150488
Ref_Otu02083	Bacteria	Bacteroidetes	Bacteroidia	Flavobacteriales	Flavobacteriaceae	Flavobacteriaceae_unclassified	0.000111738	0.447059								winter	2.08134	0.00150488
Ref_Otu08867	Bacteria	Lentisphaerae	Lentisphaerae_unclassified	Lentisphaerae_unclassified	Lentisphaerae_unclassified	Lentisphaerae_unclassified	5.85e-05	0.447059								winter	2.796	0.00150488
Ref_Otu01178	Bacteria	Bacteroidetes	Bacteroidia	Chitinophagales	Chitinophagaceae	Taibaiella	6.25e-05	0.441176								winter	2.78219	0.00150488
Ref_Otu04106	Bacteria	Bacteroidetes	Bacteroidia	Bacteroidales	Marinifilaceae	Marinifilum	8.53e-05	0.435294								winter	3.62796	0.00150488
Ref_Otu03159	Bacteria	Bacteroidetes	Bacteroidia	Bacteroidales	Bacteroidetes_BD2-2	Bacteroidetes_BD2-2_ge	0.000391357	0.429412								winter	3.36397	0.00150488
Ref_Otu01376	Bacteria	Proteobacteria	Deltaproteobacteria	Bdellovibrionales	Bacteriovoracaceae	Halobacteriovorax	0.000262792	0.429412								winter	1.50353	0.00150488
Ref_Otu01054	Bacteria	Bacteroidetes	Bacteroidia	Flavobacteriales	Flavobacteriaceae	Pricia	0.000107439	0.423529								winter	2.18217	0.00150488
Ref_Otu02307	Bacteria	Bacteroidetes	Ignavibacteria	Ignavibacteriales	Melioribacteraceae	IheB3-7	9.22e-05	0.423529								winter	1.30842	0.00150488
Ref_Otu00492	Bacteria	Proteobacteria	Gammaproteobacteria	Alteromonadales	Shewanellaceae	Shewanella	0.000155985	0.417647								winter	1.87319	0.00150488
Ref_Otu01352	Bacteria	Bacteroidetes	Bacteroidia	Chitinophagales	Saprospiraceae	uncultured	0.000336572	0.411765								winter	1.74725	0.00150488
Ref_Otu01745	Bacteria	Bacteroidetes	Bacteroidia	Bacteroidales	Marinilabiliaceae	Carboxylicivirga	0.000290894	0.411765								winter	2.93557	0.00150488
Ref_Otu03616	Bacteria	Modulibacteria	Moduliflexia	Moduliflexales	Moduliflexaceae	Moduliflexaceae_ge	0.00027324	0.411765								winter	2.73562	0.00150488
Ref_Otu03889	Bacteria	Proteobacteria	Deltaproteobacteria	Myxococcales	Phaselicystidaceae	Phaselicystis	0.000147831	0.411765								winter	2.97116	0.00150488
Ref_Otu01636	Bacteria	Bacteroidetes	Bacteroidia	Flavobacteriales	Flavobacteriaceae	Flavobacteriaceae_unclassified	0.00013669	0.411765								winter	4.01227	0.00150488
Ref_Otu13027	Bacteria	Epsilonbacteraeota	Campylobacteria	Campylobacterales	Arcobacteraceae	Arcobacter	0.000216945	0.405882								winter	3.74726	0.00150488
Ref_Otu17760	Bacteria	Proteobacteria	Deltaproteobacteria	Desulfobacterales	Desulfobacteraceae	Desulfobacteraceae_unclassified	0.000161196	0.405882								winter	3.20275	0.00150488
Ref_Otu01095	Bacteria	Planctomycetes	vadinHA49	vadinHA49_or	vadinHA49_fa	vadinHA49_ge	0.00013387	0.405882								winter	2.2021	0.00150488
Ref_Otu06025	Bacteria	Bacteroidetes	Bacteroidia	Flavobacteriales	Flavobacteriaceae	Wenyingzhuangia	0.000101307	0.405882								winter	2.45888	0.00150488
Ref_Otu02291	Bacteria	Planctomycetes	Planctomycetacia	Pirellulales	Pirellulaceae	Pirellulaceae_unclassified	0.000290574	0.4								winter	1.67993	0.00150488
Ref_Otu03344	Bacteria	Proteobacteria	Gammaproteobacteria	Ectothiorhodospirales	Thioalkalispiraceae	Thiohalophilus	0.000109845	0.4								winter	2.91506	0.00150488
Ref_Otu02000	Bacteria	Proteobacteria	Gammaproteobacteria	B2M28	B2M28_fa	B2M28_ge	8.31e-05	0.4								winter	1.56466	0.00150488
Ref_Otu00193	Bacteria	Actinobacteria	Acidimicrobiia	Microtrichales	Microtrichaceae	uncultured	0.000464857	0.394118				endo				winter	3.92788	0.00150488
Ref_Otu02643	Bacteria	Bacteroidetes	Bacteroidia	Cytophagales	Cyclobacteriaceae	Fulvivirga	4.58e-05	0.394118								winter	2.06307	0.00150488
Ref_Otu01978	Bacteria	Proteobacteria	Alphaproteobacteria	Rhodobacterales	Rhodobacteraceae	Rhodobacteraceae_unclassified	0.000132188	0.388235								winter	2.76789	0.00150488
Ref_Otu03030	Bacteria	Bacteroidetes	Bacteroidia	Bacteroidales	Marinifilaceae	uncultured	7.96e-05	0.388235								winter	1.79367	0.00150488
Ref_Otu05058	Bacteria	Proteobacteria	Deltaproteobacteria	Desulfobacterales	Desulfobacteraceae	Desulfobacterium	6.96e-05	0.388235								winter	1.94403	0.00150488
Ref_Otu00531	Bacteria	Proteobacteria	Gammaproteobacteria	Cellvibrionales	Spongiibacteraceae	Spongiibacteraceae_unclassified	0.0001486	0.382353								winter	2.00134	0.00150488
Ref_Otu03416	Bacteria	Bacteroidetes	Bacteroidia	Chitinophagales	Saprospiraceae	uncultured	0.000209812	0.376471								winter	1.42699	0.00150488
Ref_Otu02433	Bacteria	Bacteroidetes	Bacteroidia	Flavobacteriales	Flavobacteriaceae	Euzebyella	0.000108359	0.376471				alga				winter	1.63294	0.00150488
Ref_Otu04410	Bacteria	Proteobacteria	Deltaproteobacteria	Desulfobacterales	Desulfobacteraceae	Desulfobacteraceae_unclassified	0.000308724	0.370588								winter	4.35658	0.00150488
Ref_Otu17859	Bacteria	Proteobacteria	Deltaproteobacteria	Desulfobacterales	Desulfobulbaceae	Desulfobulbaceae_unclassified	0.000119875	0.370588								winter	1.47686	0.00150488
Ref_Otu04260	Bacteria	Proteobacteria	Gammaproteobacteria	Cellvibrionales	Cellvibrionaceae	Saccharophagus	8.47e-05	0.370588								winter	3.34191	0.00150488
Ref_Otu01833	Bacteria	Patescibacteria	Parcubacteria	Candidatus_Moranbacteria	Candidatus_Moranbacteria_fa	Candidatus_Moranbacteria_ge	0.000136625	0.364706								winter	1.86046	0.00150488
Ref_Otu03511	Bacteria	Bacteroidetes	Bacteroidia	Flavobacteriales	Flavobacteriaceae	Lutibacter	0.000101706	0.364706								winter	1.94221	0.00150488
Ref_Otu10739	Bacteria	Epsilonbacteraeota	Campylobacteria	Campylobacterales	Thiovulaceae	Sulfurimonas	8.74e-05	0.364706								winter	5.66834	0.00150488
Ref_Otu08086	Bacteria	Bacteroidetes	Bacteroidia	Bacteroidia_unclassified	Bacteroidia_unclassified	Bacteroidia_unclassified	4.69e-05	0.364706								winter	3.99917	0.00150488
Ref_Otu19529	Bacteria	Bacteroidetes	Bacteroidia	Bacteroidales	Marinilabiliaceae	Labilibacter	0.000159829	0.358824								winter	3.86881	0.00150488
Ref_Otu03537	Bacteria	Chloroflexi	Anaerolineae	SBR1031	SBR1031_fa	SBR1031_ge	0.000142473	0.358824								winter	2.84315	0.00150488
Ref_Otu00879	Bacteria	Verrucomicrobia	Verrucomicrobiae	Verrucomicrobiales	DEV007	DEV007_ge	7.36e-05	0.358824								winter	1.61633	0.00150488
Ref_Otu02462	Bacteria	Proteobacteria	Gammaproteobacteria	Gammaproteobacteria_Incertae_Sedis	Unknown_Family	uncultured	7.14e-05	0.358824								winter	1.1655	0.00150488
Ref_Otu04482	Bacteria	Proteobacteria	Gammaproteobacteria	Cellvibrionales	Cellvibrionaceae	uncultured	2.97e-05	0.358824								winter	1.85937	0.00150488
Ref_Otu03617	Bacteria	Bacteroidetes	Bacteroidia	Bacteroidetes_VC2.1_Bac22	Bacteroidetes_VC2.1_Bac22_fa	Bacteroidetes_VC2.1_Bac22_ge	6.24e-05	0.352941								winter	1.24938	0.00150488	sediment	2.82503	8.95563e-17
Ref_Otu02703	Bacteria	Proteobacteria	Gammaproteobacteria	Chromatiales	Sedimenticolaceae	uncultured	5.38e-05	0.352941								winter	2.23857	0.00150488
Ref_Otu04494	Bacteria	Bacteroidetes	Bacteroidia	Flavobacteriales	Cryomorphaceae	uncultured	4.66e-05	0.352941								winter	2.71075	0.00150488
Ref_Otu06222	Bacteria	Proteobacteria	Gammaproteobacteria	Alteromonadales	Colwelliaceae	Thalassotalea	2.19e-05	0.352941								winter	3.44303	0.00150488
Ref_Otu06484	Bacteria	Bacteroidetes	Bacteroidia	Cytophagales	Cyclobacteriaceae	uncultured	0.000124995	0.347059								winter	3.31925	0.00150488
Ref_Otu06178	Bacteria	Proteobacteria	Gammaproteobacteria	Gammaproteobacteria_unclassified	Gammaproteobacteria_unclassified	Gammaproteobacteria_unclassified	0.000116928	0.347059								winter	3.8141	0.00150488
Ref_Otu04859	Bacteria	Latescibacteria	Latescibacteria	Latescibacterales	Latescibacteraceae	Latescibacteraceae_ge	8.47e-05	0.347059								winter	1.51939	0.00150488
Ref_Otu05095	Bacteria	Firmicutes	Clostridia	Clostridiales	Family_XII	Fusibacter	7.96e-05	0.347059								winter	2.89291	0.00150488
Ref_Otu02128	Bacteria	Proteobacteria	Gammaproteobacteria	Cellvibrionales	Spongiibacteraceae	Spongiibacteraceae_unclassified	4.71e-05	0.347059								winter	1.3834	0.00150488
Ref_Otu04523	Bacteria	Proteobacteria	Deltaproteobacteria	Desulfobacterales	Desulfobacteraceae	Desulfobacteraceae_unclassified	8.65e-05	0.341176								winter	1.9514	0.00150488
Ref_Otu02470	Bacteria	Proteobacteria	Alphaproteobacteria	Rhodobacterales	Rhodobacteraceae	Rhodobacteraceae_unclassified	3.51e-05	0.341176			summer					winter	1.78992	0.00150488
Ref_Otu01898	Bacteria	Planctomycetes	Planctomycetacia	Pirellulales	Pirellulaceae	Blastopirellula	9.17e-05	0.335294								winter	1.28833	0.00150488
Ref_Otu06330	Bacteria	Proteobacteria	Deltaproteobacteria	Desulfobacterales	Desulfobacteraceae	Desulfobacterium	7.69e-05	0.335294								winter	2.31297	0.00150488
Ref_Otu11660	Bacteria	Bacteroidetes	Bacteroidia	Bacteroidales	Marinifilaceae	Marinifilum	6.84e-05	0.335294								winter	1.76242	0.00150488
Ref_Otu05640	Bacteria	Bacteroidetes	Bacteroidia	Bacteroidetes_VC2.1_Bac22	Bacteroidetes_VC2.1_Bac22_fa	Bacteroidetes_VC2.1_Bac22_ge	3.29e-05	0.335294								winter	1.37988	0.00150488
Ref_Otu05600	Bacteria	Spirochaetes	Spirochaetia	Spirochaetales	Spirochaetaceae	Spirochaeta_2	0.000211565	0.329412								winter	3.99185	0.00150488
Ref_Otu04664	Bacteria	Proteobacteria	Deltaproteobacteria	Bdellovibrionales	Bacteriovoracaceae	Bacteriovoracaceae_unclassified	8.93e-05	0.329412								winter	2.21998	0.00150488
Ref_Otu04730	Bacteria	Tenericutes	Mollicutes	Izimaplasmatales	Izimaplasmataceae	Izimaplasma	6.16e-05	0.329412								winter	1.71343	0.00150488
Ref_Otu00524	Bacteria	Chloroflexi	KD4-96	KD4-96_or	KD4-96_fa	KD4-96_ge	2.47e-05	0.329412								winter	1.14026	0.00150488
Ref_Otu11802	Bacteria	Firmicutes	Clostridia	Clostridiales	Family_XII	Fusibacter	0.000147536	0.323529								winter	4.14722	0.00150488
Ref_Otu01512	Bacteria	Proteobacteria	Gammaproteobacteria	Pseudomonadales	Pseudomonadaceae	Pseudomonas	0.000116884	0.323529								winter	3.64241	0.00150488
Ref_Otu04795	Bacteria	Proteobacteria	Gammaproteobacteria	Oceanospirillales	Kangiellaceae	Aliikangiella	5.74e-05	0.323529								winter	5.25043	0.00150488
Ref_Otu04055	Bacteria	Bacteroidetes	Bacteroidia	Flavobacteriales	Flavobacteriales_unclassified	Flavobacteriales_unclassified	5.05e-05	0.323529								winter	2.96662	0.00150488
Ref_Otu03494	Bacteria	Proteobacteria	Alphaproteobacteria	Puniceispirillales	uncultured	uncultured_ge	3.45e-05	0.323529								winter	2.55504	0.00150488
Ref_Otu17355	Bacteria	Proteobacteria	Gammaproteobacteria	Thiotrichales	Thiotrichaceae	uncultured	0.000110081	0.317647								winter	2.30831	0.00150488
Ref_Otu09805	Bacteria	Bacteroidetes	Bacteroidia	Bacteroidales	Bacteroidetes_BD2-2	Bacteroidetes_BD2-2_ge	7.33e-05	0.317647								winter	3.08404	0.00150488
Ref_Otu00652	Bacteria	Proteobacteria	Alphaproteobacteria	Rhodobacterales	Rhodobacteraceae	Rhodobacteraceae_unclassified	5.67e-05	0.317647				epi				winter	1.30327	0.00150488
Ref_Otu08408	Bacteria	Proteobacteria	Deltaproteobacteria	Desulfobacterales	Desulfobacteraceae	Desulfobacterium	4.97e-05	0.317647								winter	2.07841	0.00150488
Ref_Otu09646	Bacteria	Proteobacteria	Deltaproteobacteria	Desulfobacterales	Desulfobulbaceae	Desulfobulbaceae_unclassified	0.000148258	0.311765								winter	2.829	0.00150488
Ref_Otu38542	Archaea	Nanoarchaeaeota	Woesearchaeia	Woesearchaeia_or	Woesearchaeia_fa	Woesearchaeia_ge	7.85e-05	0.311765								winter	3.67741	0.00150488
Ref_Otu05665	Bacteria	Bacteria_unclassified	Bacteria_unclassified	Bacteria_unclassified	Bacteria_unclassified	Bacteria_unclassified	2.71e-05	0.311765								winter	2.24024	0.00150488
Ref_Otu00474	Bacteria	Epsilonbacteraeota	Campylobacteria	Campylobacterales	Arcobacteraceae	Arcobacter	0.000212268	0.305882								winter	2.39343	0.00150488
Ref_Otu01075	Archaea	Thaumarchaeota	Nitrososphaeria	Nitrosopumilales	Nitrosopumilaceae	Candidatus_Nitrosopumilus	0.000130519	0.305882				water				winter	4.66825	0.00150488
Ref_Otu07523	Bacteria	Proteobacteria	Deltaproteobacteria	Desulfobacterales	Desulfobacteraceae	Desulfofaba	5.79e-05	0.305882								winter	2.69645	0.00150488
Ref_Otu04754	Bacteria	Proteobacteria	Gammaproteobacteria	Nitrosococcales	Methylophagaceae	uncultured	2.94e-05	0.305882								winter	2.02808	0.00150488
Ref_Otu03472	Bacteria	Bacteroidetes	Bacteroidia	Flavobacteriales	Flavobacteriales_unclassified	Flavobacteriales_unclassified	2.6e-05	0.305882								winter	1.69542	0.00150488
Ref_Otu11953	Bacteria	Lentisphaerae	Lentisphaeria	Lentisphaerales	Lentisphaeraceae	Lentisphaera	2.45e-05	0.305882								winter	3.39282	0.00150488
Ref_Otu06788	Bacteria	Bacteroidetes	Bacteroidia	Bacteroidales	Bacteroidetes_BD2-2	Bacteroidetes_BD2-2_ge	7.12e-05	0.3								winter	1.73242	0.00150488
Ref_Otu01963	Bacteria	Proteobacteria	Gammaproteobacteria	Gammaproteobacteria_Incertae_Sedis	Unknown_Family	uncultured	6.64e-05	0.294118								winter	1.49589	0.00150488
Ref_Otu01677	Bacteria	Firmicutes	Clostridia	Clostridiales	Defluviitaleaceae	Defluviitaleaceae_UCG-011	3.59e-05	0.294118								winter	1.68649	0.00150488
Ref_Otu01084	Bacteria	Proteobacteria	Gammaproteobacteria	HOC36	HOC36_fa	HOC36_ge	0.000115934	0.288235								winter	2.53483	0.00150488
Ref_Otu03928	Bacteria	Proteobacteria	Deltaproteobacteria	Desulfobacterales	Desulfobacteraceae	SEEP-SRB1	8.81e-05	0.288235								winter	1.07041	0.00150488
Ref_Otu04409	Bacteria	Bacteroidetes	Bacteroidia	Sphingobacteriales	Lentimicrobiaceae	Lentimicrobiaceae_ge	6.89e-05	0.288235								winter	1.64515	0.00150488
Ref_Otu22784	Bacteria	Proteobacteria	Deltaproteobacteria	Desulfobacterales	Desulfobacteraceae	Desulfobacteraceae_unclassified	6.41e-05	0.288235								winter	1.18399	0.00150488
Ref_Otu04216	Bacteria	Epsilonbacteraeota	Campylobacteria	Campylobacterales	Sulfurovaceae	Sulfurovum	6.15e-05	0.288235								winter	3.2158	0.00150488
Ref_Otu03801	Bacteria	Proteobacteria	Deltaproteobacteria	Desulfuromonadales	Desulfuromonadaceae	Pelobacter	6.03e-05	0.282353								winter	2.17578	0.00150488
Ref_Otu18984	Bacteria	Bacteroidetes	Bacteroidia	Bacteroidales	Prolixibacteraceae	Draconibacterium	4.56e-05	0.282353								winter	1.95805	0.00150488
Ref_Otu03901	Bacteria	Kiritimatiellaeota	Kiritimatiellae	Kiritimatiellales	Kiritimatiellaceae	R76-B128	4.55e-05	0.282353			summer					winter	1.74944	0.00150488
Ref_Otu04654	Bacteria	Proteobacteria	Deltaproteobacteria	Desulfobacterales	Desulfobacteraceae	Desulfobacteraceae_unclassified	7.81e-05	0.276471								winter	1.35075	0.00150488	sediment	2.59677	1.02351e-15
Ref_Otu05803	Bacteria	Acidobacteria	Subgroup_22	Subgroup_22_or	Subgroup_22_fa	Subgroup_22_ge	6.25e-05	0.276471								winter	1.26597	0.00150488
Ref_Otu09364	Bacteria	Bacteria_unclassified	Bacteria_unclassified	Bacteria_unclassified	Bacteria_unclassified	Bacteria_unclassified	5.12e-05	0.276471								winter	4.39816	0.00150488
Ref_Otu09169	Bacteria	Proteobacteria	Deltaproteobacteria	Desulfarculales	Desulfarculaceae	uncultured	4.77e-05	0.276471								winter	2.80847	0.00150488
Ref_Otu14596	Bacteria	Proteobacteria	Deltaproteobacteria	Desulfobacterales	Desulfobacteraceae	Desulfobacteraceae_unclassified	2.54e-05	0.276471								winter	2.68837	0.00150488
Ref_Otu04264	Bacteria	Proteobacteria	Gammaproteobacteria	Gammaproteobacteria_Incertae_Sedis	Unknown_Family	Alkalimarinus	1.94e-05	0.276471								winter	2.66493	0.00150488
Ref_Otu05792	Bacteria	Acidobacteria	Aminicenantia	Aminicenantales	Aminicenantales_fa	Aminicenantales_ge	7e-05	0.270588								winter	2.76668	0.00150488
Ref_Otu10136	Bacteria	Latescibacteria	Latescibacteria	Latescibacterales	Latescibacteraceae	Latescibacteraceae_ge	5.73e-05	0.270588								winter	1.81578	0.00150488
Ref_Otu05801	Bacteria	Bacteroidetes	Bacteroidia	Flavobacteriales	Cryomorphaceae	uncultured	2.47e-05	0.270588								winter	2.82191	0.00150488
Ref_Otu01935	Bacteria	Bacteroidetes	Bacteroidia	Flavobacteriales	Flavobacteriaceae	Flavobacteriaceae_unclassified	2.34e-05	0.270588								winter	2.08582	0.00150488
Ref_Otu01459	Bacteria	Bacteroidetes	Bacteroidia	Flavobacteriales	Flavobacteriaceae	Mariniflexile	2.31e-05	0.270588								winter	1.78163	0.00150488
Ref_Otu04728	Bacteria	Proteobacteria	Gammaproteobacteria	Ectothiorhodospirales	Ectothiorhodospiraceae	Ectothiorhodospiraceae_unclassified	7.8e-05	0.264706								winter	5.43764	0.00150488
Ref_Otu08084	Bacteria	Bacteroidetes	Bacteroidia	Bacteroidales	Bacteroidetes_BD2-2	Bacteroidetes_BD2-2_ge	3.44e-05	0.264706								winter	2.72412	0.00150488
Ref_Otu05701	Bacteria	Bacteroidetes	Bacteroidia	Bacteroidales	Marinifilaceae	uncultured	0.000211085	0.258824								winter	2.80193	0.00150488
Ref_Otu07529	Bacteria	Latescibacteria	Latescibacteria_cl	Latescibacteria_or	Latescibacteria_fa	Latescibacteria_ge	8.71e-05	0.258824								winter	1.82158	0.00150488	sediment	3.0505	1.36105e-16
Ref_Otu01762	Bacteria	Verrucomicrobia	Verrucomicrobiae	Verrucomicrobiales	Rubritaleaceae	Rubritalea	3.18e-05	0.258824								winter	2.6962	0.00150488
Ref_Otu07341	Bacteria	Latescibacteria	Latescibacteria_cl	Latescibacteria_or	Latescibacteria_fa	Latescibacteria_ge	2.91e-05	0.258824								winter	2.22691	0.00150488
Ref_Otu03026	Bacteria	Firmicutes	Clostridia	Clostridiales	Family_XII	Fusibacter	2e-05	0.258824								winter	1.97146	0.00150488
Ref_Otu02131	Bacteria	Proteobacteria	Deltaproteobacteria	Myxococcales	Nannocystaceae	uncultured	1.92e-05	0.258824								winter	1.95744	0.00150488
Ref_Otu03656	Bacteria	Proteobacteria	Deltaproteobacteria	NB1-j	NB1-j_fa	NB1-j_ge	7.3e-05	0.252941								winter	1.80535	0.00150488
Ref_Otu02775	Bacteria	Firmicutes	Clostridia	Clostridiales	Family_XII	Fusibacter	5.86e-05	0.252941								winter	3.8473	0.00150488
Ref_Otu09464	Bacteria	Proteobacteria	Gammaproteobacteria	Thiotrichales	Thiotrichaceae	uncultured	5.01e-05	0.252941								winter	4.38649	0.00150488
Ref_Otu03418	Bacteria	Bacteroidetes	Bacteroidia	Sphingobacteriales	AKYH767	AKYH767_ge	3.49e-05	0.252941								winter	2.80364	0.00150488
Ref_Otu10416	Bacteria	Bacteroidetes	Bacteroidia	Sphingobacteriales	Lentimicrobiaceae	Lentimicrobiaceae_ge	5.62e-05	0.247059								winter	1.10024	0.00150488
Ref_Otu23853	Bacteria	Verrucomicrobia	Verrucomicrobiae	Pedosphaerales	Pedosphaeraceae	Pedosphaeraceae_ge	4.79e-05	0.247059								winter	1.27296	0.00150488
Ref_Otu08973	Bacteria	Spirochaetes	Spirochaetia	Spirochaetales	Spirochaetaceae	Spirochaeta_2	3.22e-05	0.247059								winter	3.45842	0.00150488
Ref_Otu05370	Bacteria	Bacteroidetes	Ignavibacteria	Ignavibacteriales	Melioribacteraceae	IheB3-7	5.44e-05	0.241176								winter	1.58786	0.00150488
Ref_Otu00887	Bacteria	Verrucomicrobia	Verrucomicrobiae	Verrucomicrobiales	DEV007	DEV007_ge	2.41e-05	0.241176								winter	1.54898	0.00150488
Ref_Otu11281	Bacteria	Proteobacteria	Gammaproteobacteria	Ectothiorhodospirales	Ectothiorhodospirales_unclassified	Ectothiorhodospirales_unclassified	5.23e-05	0.235294								winter	2.85922	0.00150488
Ref_Otu03405	Bacteria	Bacteroidetes	Bacteroidia	Cytophagales	Cyclobacteriaceae	uncultured	4.35e-05	0.235294								winter	3.90875	0.00150488
Ref_Otu05572	Bacteria	Proteobacteria	Gammaproteobacteria	JTB23	JTB23_fa	JTB23_ge	2.51e-05	0.229412								winter	3.20666	0.00150488
Ref_Otu02351	Bacteria	Verrucomicrobia	Verrucomicrobiae	Verrucomicrobiales	Rubritaleaceae	Luteolibacter	4.62e-05	0.223529								winter	2.48917	0.00150488
Ref_Otu07710	Bacteria	Spirochaetes	Spirochaetia	Spirochaetales	Spirochaetaceae	Spirochaeta_2	3.57e-05	0.223529								winter	4.55273	0.00150488
Ref_Otu12235	Bacteria	Planctomycetes	Phycisphaerae	Phycisphaerales	Phycisphaeraceae	Urania-1B-19_marine_sediment_group	3.13e-05	0.223529								winter	2.61964	0.00150488
Ref_Otu01965	Bacteria	Proteobacteria	Gammaproteobacteria	Gammaproteobacteria_Incertae_Sedis	Unknown_Family	uncultured	2.79e-05	0.223529								winter	1.55118	0.00150488
Ref_Otu07805	Bacteria	Kiritimatiellaeota	Kiritimatiellae	WCHB1-41	WCHB1-41_fa	WCHB1-41_ge	2.44e-05	0.223529								winter	1.66702	0.00150488
Ref_Otu07722	Bacteria	Bacteria_unclassified	Bacteria_unclassified	Bacteria_unclassified	Bacteria_unclassified	Bacteria_unclassified	4.7e-05	0.217647								winter	1.03543	0.00150488
Ref_Otu23939	Bacteria	Acidobacteria	Subgroup_22	Subgroup_22_or	Subgroup_22_fa	Subgroup_22_ge	3.94e-05	0.217647								winter	2.09014	0.00150488
Ref_Otu19332	Bacteria	Bacteroidetes	Bacteroidia	Sphingobacteriales	Lentimicrobiaceae	Lentimicrobiaceae_ge	5.93e-05	0.211765								winter	1.75151	0.00150488
Ref_Otu01769	Bacteria	Verrucomicrobia	Verrucomicrobiae	Verrucomicrobiales	DEV007	DEV007_ge	5.72e-05	0.211765								winter	2.20387	0.00150488
Ref_Otu10850	Bacteria	Cloacimonetes	Cloacimonadia	Cloacimonadales	MSBL8	MSBL8_ge	3.68e-05	0.211765								winter	3.41964	0.00150488
Ref_Otu04844	Bacteria	Gemmatimonadetes	BD2-11_terrestrial_group	BD2-11_terrestrial_group_or	BD2-11_terrestrial_group_fa	BD2-11_terrestrial_group_ge	3.03e-05	0.211765								winter	2.37685	0.00150488
Ref_Otu05381	Bacteria	Proteobacteria	Deltaproteobacteria	Desulfobacterales	Desulfobacteraceae	Sva0081_sediment_group	4.65e-05	0.205882								winter	1.34296	0.00150488
Ref_Otu05324	Bacteria	Chloroflexi	Anaerolineae	Anaerolineales	Anaerolineaceae	Anaerolineaceae_unclassified	4.12e-05	0.205882								winter	2.3163	0.00150488
Ref_Otu13346	Bacteria	Zixibacteria	Zixibacteria_cl	Zixibacteria_or	Zixibacteria_fa	Zixibacteria_ge	3.54e-05	0.205882								winter	1.27901	0.00150488
Ref_Otu03743	Bacteria	Proteobacteria	Deltaproteobacteria	Desulfobacterales	Desulfobacteraceae	Desulfococcus	2.36e-05	0.205882								winter	2.29888	0.00150488
Ref_Otu10267	Bacteria	Zixibacteria	Zixibacteria_cl	Zixibacteria_or	Zixibacteria_fa	Zixibacteria_ge	7.75e-05	0.2								winter	2.19723	0.00150488
Ref_Otu08520	Bacteria	Proteobacteria	Deltaproteobacteria	Myxococcales	UASB-TL25	UASB-TL25_ge	3.1e-05	0.2								winter	2.31157	0.00150488
Ref_Otu01361	Bacteria	Proteobacteria	Gammaproteobacteria	Steroidobacterales	Woeseiaceae	Woeseia	4.09e-05	0.194118								winter	1.16111	0.00150488	sediment	2.6824	9.2705e-17
Ref_Otu04199	Bacteria	Chloroflexi	Anaerolineae	Anaerolineales	Anaerolineaceae	uncultured	3.58e-05	0.194118								winter	2.00963	0.00150488
Ref_Otu05479	Bacteria	Actinobacteria	WCHB1-81	WCHB1-81_or	WCHB1-81_fa	WCHB1-81_ge	4.54e-05	0.188235								winter	1.8559	0.00150488
Ref_Otu04229	Bacteria	Proteobacteria	Gammaproteobacteria	Betaproteobacteriales	Nitrosomonadaceae	Nitrosomonas	4.54e-05	0.188235								winter	4.49488	0.00150488
Ref_Otu27665	Bacteria	Proteobacteria	Deltaproteobacteria	Desulfobacterales	Desulfobulbaceae	MSBL7	3.58e-05	0.188235								winter	2.85993	0.00150488
Ref_Otu09467	Bacteria	Bacteroidetes	Bacteroidia	Bacteroidales	Bacteroidales_unclassified	Bacteroidales_unclassified	2.51e-05	0.182353								winter	1.68597	0.00150488
Ref_Otu05630	Bacteria	Chloroflexi	Anaerolineae	Anaerolineae_unclassified	Anaerolineae_unclassified	Anaerolineae_unclassified	2.47e-05	0.182353								winter	1.70522	0.00150488
Ref_Otu18511	Bacteria	Proteobacteria	Deltaproteobacteria	Desulfobacterales	Desulfobacteraceae	Desulfosarcina	8.85e-05	0.176471								winter	1.68429	0.00150488
Ref_Otu02121	Bacteria	Actinobacteria	Acidimicrobiia	Actinomarinales	uncultured	uncultured_ge	5.45e-05	0.176471								winter	1.82897	0.00150488
Ref_Otu04954	Bacteria	Acidobacteria	Thermoanaerobaculia	Thermoanaerobaculales	Thermoanaerobaculaceae	Subgroup_10	4.26e-05	0.176471								winter	1.25134	0.00150488	sediment	2.96274	2.7517e-21
Ref_Otu04778	Bacteria	Proteobacteria	Deltaproteobacteria	NB1-j	NB1-j_fa	NB1-j_ge	3.93e-05	0.170588								winter	1.73511	0.00150488
Ref_Otu02833	Bacteria	Planctomycetes	Planctomycetacia	Pirellulales	Pirellulaceae	Rubripirellula	2.66e-05	0.170588								winter	1.53136	0.00150488
Ref_Otu03834	Bacteria	Bacteroidetes	Bacteroidia	Bacteroidales	SB-5	SB-5_ge	5.96e-05	0.164706								winter	3.40819	0.00150488
Ref_Otu09354	Bacteria	Proteobacteria	Deltaproteobacteria	NB1-j	NB1-j_fa	NB1-j_ge	3.15e-05	0.158824								winter	1.80457	0.00150488	sediment	2.76024	1.73165e-17
Ref_Otu03199	Bacteria	Bacteroidetes	Bacteroidia	Cytophagales	Cyclobacteriaceae	uncultured	2.52e-05	0.152941								winter	2.42479	0.00150488
Ref_Otu07126	Bacteria	Proteobacteria	Deltaproteobacteria	Myxococcales	UASB-TL25	UASB-TL25_ge	3.76e-05	0.147059								winter	2.07576	0.00150488	sediment	2.61125	1.49491e-19
Ref_Otu12674	Bacteria	Latescibacteria	Latescibacteria_cl	Latescibacteria_or	Latescibacteria_fa	Latescibacteria_ge	2.04e-05	0.147059								winter	1.85925	0.00150488
Ref_Otu05819	Bacteria	Proteobacteria	Deltaproteobacteria	Desulfobacterales	Desulfobacteraceae	Desulfobacteraceae_unclassified	4.04e-05	0.141176								winter	3.01693	0.00150488
Ref_Otu10403	Bacteria	Spirochaetes	Spirochaetia	Spirochaetales	Spirochaetaceae	Sediminispirochaeta	3.93e-05	0.141176								winter	2.25211	0.00150488
Ref_Otu05607	Bacteria	Proteobacteria	Deltaproteobacteria	Desulfobacterales	Desulfobulbaceae	Desulforhopalus	3.74e-05	0.141176								winter	1.94963	0.00150488
Ref_Otu07235	Bacteria	Bacteroidetes	Ignavibacteria	Ignavibacteriales	Melioribacteraceae	IheB3-7	2.55e-05	0.141176								winter	2.10287	0.00150488	sediment	3.04777	1.01295e-22
Ref_Otu11243	Bacteria	Bacteroidetes	Bacteroidia	Bacteroidetes_VC2.1_Bac22	Bacteroidetes_VC2.1_Bac22_fa	Bacteroidetes_VC2.1_Bac22_ge	2.39e-05	0.135294								winter	2.13126	0.00150488
Ref_Otu00291	Bacteria	Bacteroidetes	Bacteroidia	Chitinophagales	Saprospiraceae	Portibacter	0.000759153	0.905882				alga	epi	-1.09548	3.76e-05							epi_summer	3.11218	3.3563e-07
Ref_Otu00044	Bacteria	Proteobacteria	Gammaproteobacteria	Thiotrichales	Thiotrichaceae	Thiothrix	0.000694774	0.770588				epi	epi	-1.46061	3.76e-05							epi_summer	3.01101	0.00048082
Ref_Otu00003	Bacteria	Proteobacteria	Alphaproteobacteria	Rhodobacterales	Rhodobacteraceae	Rhodobacteraceae_unclassified	0.0173126	1	alga	epi	winter	alga							water	4.6634	7.19563e-21	epi_summer	4.29392	8.86243e-17
Ref_Otu00016	Bacteria	Proteobacteria	Alphaproteobacteria	Rhodobacterales	Rhodobacteraceae	Rhodobacteraceae_unclassified	0.00379335	0.952941	alga			alga										epi_summer	4.02921	1.75671e-11
Ref_Otu00245	Bacteria	Bacteroidetes	Bacteroidia	Flavobacteriales	Crocinitomicaceae	Crocinitomicaceae_unclassified	0.00204464	0.917647				epi										epi_summer	3.7046	5.67456e-10
Ref_Otu00108	Bacteria	Bacteroidetes	Bacteroidia	Flavobacteriales	Flavobacteriaceae	Flavobacteriaceae_unclassified	0.000393437	0.805882														epi_summer	2.82019	0.0186526
Ref_Otu00498	Bacteria	Bacteroidetes	Bacteroidia	Chitinophagales	Saprospiraceae	Lewinella	0.000418118	0.617647														epi_summer	2.90239	2.5908e-07
Ref_Otu00054	Bacteria	Cyanobacteria	Oxyphotobacteria	Nostocales	Oscillatoriaceae	Planktothricoides_SR001	0.000776008	0.576471														epi_summer	3.02123	0.0114365
Ref_Otu01448	Bacteria	Proteobacteria	Alphaproteobacteria	Micavibrionales	Micavibrionaceae	uncultured	6.35e-05	0.341176														epi_summer	2.79065	1.38242e-11
Ref_Otu00109	Bacteria	Proteobacteria	Alphaproteobacteria	Sphingomonadales	Sphingomonadaceae	Altererythrobacter	2.72e-05	0.317647				alga										epi_summer	3.10324	2.24638e-08
Ref_Otu03905	Bacteria	Proteobacteria	Alphaproteobacteria	Micavibrionales	uncultured	uncultured_ge	3.48e-05	0.311765														epi_summer	2.82053	5.26819e-09
Ref_Otu02054	Bacteria	Proteobacteria	Alphaproteobacteria	Micavibrionales	Micavibrionaceae	uncultured	4.88e-05	0.3														epi_summer	2.80545	4.90045e-10
Ref_Otu00633	Bacteria	Bacteroidetes	Bacteroidia	Chitinophagales	Saprospiraceae	Rubidimonas	0.000210928	0.294118				alga										epi_summer	2.9022	1.12324e-05
Ref_Otu09545	Bacteria	Proteobacteria	Alphaproteobacteria	Micavibrionales	Micavibrionaceae	uncultured	3.98e-05	0.282353														epi_summer	3.03216	3.98468e-11
Ref_Otu01566	Bacteria	Proteobacteria	Deltaproteobacteria	Bdellovibrionales	Bacteriovoracaceae	Peredibacter	0.000128926	0.276471														epi_summer	2.74163	2.68691e-12
Ref_Otu02255	Bacteria	Proteobacteria	Alphaproteobacteria	Micavibrionales	Micavibrionaceae	uncultured	2.35e-05	0.252941														epi_summer	2.71385	2.2693e-09
Ref_Otu05741	Bacteria	Bacteroidetes	Bacteroidia	Bacteroidia_unclassified	Bacteroidia_unclassified	Bacteroidia_unclassified	1.62e-05	0.235294														epi_summer	3.20093	0.000123769
Ref_Otu02814	Bacteria	Proteobacteria	Deltaproteobacteria	Oligoflexales	Oligoflexaceae	uncultured	2.05e-05	0.217647														epi_summer	2.95936	7.32408e-12
Ref_Otu01415	Bacteria	Proteobacteria	Proteobacteria_unclassified	Proteobacteria_unclassified	Proteobacteria_unclassified	Proteobacteria_unclassified	1.81e-05	0.217647														epi_summer	3.20487	7.33884e-13
Ref_Otu00370	Bacteria	Proteobacteria	Gammaproteobacteria	Arenicellales	Arenicellaceae	Arenicella	0.000279692	0.752941				epi	epi	-1.31042	3.76e-05							epi_winter	2.65034	0.000554997
Ref_Otu00211	Bacteria	Bacteroidetes	Bacteroidia	Flavobacteriales	Flavobacteriaceae	Tenacibaculum	0.000764125	0.811765					water	-2.0023	4.14e-05							epi_winter	3.46129	4.34054e-06
Ref_Otu00927	Bacteria	Proteobacteria	Gammaproteobacteria	Cellvibrionales	Cellvibrionaceae	Candidatus_Endobugula	0.00228657	0.517647					water	-2.39925	4.14e-05							epi_winter	3.81463	5.80362e-05
Ref_Otu00354	Bacteria	Proteobacteria	Alphaproteobacteria	Rhodobacterales	Rhodobacteraceae	Loktanella	0.00255733	0.982353			winter											epi_winter	3.45032	7.52918e-08
Ref_Otu00258	Bacteria	Bacteroidetes	Bacteroidia	Flavobacteriales	Flavobacteriaceae	Pibocella	0.00379893	0.941176			winter											epi_winter	3.95108	8.82644e-11
Ref_Otu00128	Bacteria	Actinobacteria	Acidimicrobiia	Microtrichales	Microtrichaceae	Sva0996_marine_group	0.00121837	0.911765				alga										epi_winter	3.45022	1.85419e-08
Ref_Otu00005	Bacteria	Cyanobacteria	Oxyphotobacteria	Nostocales	Xenococcaceae	Pleurocapsa_PCC-7319	0.000506828	0.658824				endo										epi_winter	3.23689	2.28171e-09
Ref_Otu01727	Bacteria	Bacteroidetes	Bacteroidia	Flavobacteriales	Cryomorphaceae	uncultured	0.000111617	0.547059				water										epi_winter	2.70827	5.02456e-06
Ref_Otu15891	Bacteria	Cyanobacteria	Oxyphotobacteria	Nostocales	Phormidiaceae	Phormidiaceae_ge	0.00029504	0.347059														epi_winter	3.12935	0.00816269
Ref_Otu05561	Bacteria	Proteobacteria	Gammaproteobacteria	Thiotrichales	Thiotrichaceae	Leucothrix	0.000127376	0.270588														epi_winter	2.82353	9.60751e-14
Ref_Otu00476	Bacteria	Proteobacteria	Gammaproteobacteria	Arenicellales	Arenicellaceae	Perspicuibacter	0.000168704	0.223529				epi										epi_winter	2.83104	3.01727e-08
Ref_Otu04503	Bacteria	Bacteroidetes	Bacteroidia	Flavobacteriales	Flavobacteriaceae	Aquimarina	0.000370912	0.194118														epi_winter	3.24684	2.82549e-09
Ref_Otu00175	Bacteria	Proteobacteria	Gammaproteobacteria	B2M28	B2M28_fa	B2M28_ge	0.00709582	0.994118			winter		sediment	-2.0934	2.53e-05				sediment	4.23562	5.36012e-30	sediment_summer	4.18501	5.63628e-22
Ref_Otu00233	Bacteria	Proteobacteria	Gammaproteobacteria	Gammaproteobacteria_Incertae_Sedis	Unknown_Family	uncultured	0.00518205	0.982353					sediment	-2.45312	2.53e-05				sediment	4.15433	3.64605e-29	sediment_summer	4.07179	2.44721e-20
Ref_Otu00346	Bacteria	Proteobacteria	Deltaproteobacteria	Myxococcales	Sandaracinaceae	uncultured	0.00374099	0.964706					sediment	-2.36213	2.53e-05				sediment	4.02535	7.94208e-27	sediment_summer	3.94124	3.13134e-18
Ref_Otu00189	Bacteria	Proteobacteria	Gammaproteobacteria	Gammaproteobacteria_Incertae_Sedis	Unknown_Family	uncultured	0.00242378	0.947059					sediment	-2.16819	2.53e-05				sediment	3.79685	6.50174e-26	sediment_summer	3.75595	5.19861e-19
Ref_Otu00096	Bacteria	Planctomycetes	Planctomycetacia	Pirellulales	Pirellulaceae	Rubripirellula	0.00153858	0.947059					sediment	-1.83845	2.53e-05				sediment	3.87962	6.00068e-27	sediment_summer	3.43568	7.07435e-15
Ref_Otu00348	Bacteria	Proteobacteria	Gammaproteobacteria	Chromatiales	Chromatiaceae	Candidatus_Thiobios	0.00459516	0.935294					sediment	-2.74309	2.53e-05				sediment	4.15954	1.95437e-31	sediment_summer	4.12611	1.95325e-21
Ref_Otu00475	Bacteria	Proteobacteria	Gammaproteobacteria	Gammaproteobacteria_Incertae_Sedis	Unknown_Family	uncultured	0.000860304	0.917647					sediment	-2.36682	2.53e-05				sediment	3.33476	3.05508e-26	sediment_summer	3.33873	6.5198e-17
Ref_Otu00250	Bacteria	Actinobacteria	Acidimicrobiia	Actinomarinales	uncultured	uncultured_ge	0.00197764	0.9					sediment	-2.24074	2.53e-05				sediment	4.06363	2.08041e-29	sediment_summer	3.95377	9.01685e-21
Ref_Otu00210	Bacteria	Epsilonbacteraeota	Campylobacteria	Campylobacterales	Sulfurovaceae	Sulfurovum	0.00195579	0.870588					sediment	-2.39462	2.53e-05				sediment	4.06017	6.43164e-18	sediment_summer	3.89056	2.73271e-16
Ref_Otu00696	Bacteria	Acidobacteria	Thermoanaerobaculia	Thermoanaerobaculales	Thermoanaerobaculaceae	Subgroup_23	0.00114142	0.852941					sediment	-2.57073	2.53e-05				sediment	3.87131	6.12288e-30	sediment_summer	3.74261	1.86494e-20
Ref_Otu00503	Bacteria	Proteobacteria	Deltaproteobacteria	Desulfuromonadales	Sva1033	Sva1033_ge	0.00138833	0.835294					sediment	-2.87203	2.53e-05				sediment	3.67169	8.8197e-25	sediment_summer	3.61494	4.39499e-14
Ref_Otu00585	Bacteria	Proteobacteria	Gammaproteobacteria	Nitrosococcales	Nitrosococcaceae	SZB85	0.000643993	0.829412					sediment	-1.86487	2.53e-05				sediment	3.17776	3.54511e-19	sediment_summer	3.20742	8.46629e-15
Ref_Otu00260	Bacteria	Proteobacteria	Gammaproteobacteria	Ectothiorhodospirales	Ectothiorhodospiraceae	Thiogranum	0.00119048	0.811765					sediment	-2.6916	2.53e-05				sediment	3.54947	1.91394e-29	sediment_summer	3.52734	2.13104e-20
Ref_Otu01099	Bacteria	Bacteroidetes	Bacteroidia	Cytophagales	Cyclobacteriaceae	uncultured	0.000478629	0.794118					sediment	-1.47222	2.53e-05							sediment_summer	3.26705	1.7201e-12
Ref_Otu00278	Bacteria	Proteobacteria	Deltaproteobacteria	Desulfuromonadales	Sva1033	Sva1033_ge	0.00251499	0.788235					sediment	-2.43079	2.53e-05				sediment	3.86024	1.42628e-10	sediment_summer	3.81214	9.90526e-08
Ref_Otu00570	Bacteria	Planctomycetes	Planctomycetacia	Pirellulales	Pirellulaceae	Pirellulaceae_unclassified	0.000952626	0.788235					sediment	-2.30597	2.53e-05				sediment	3.74081	1.70033e-26	sediment_summer	3.37169	1.96508e-17
Ref_Otu01709	Bacteria	Bacteroidetes	Bacteroidia	Sphingobacteriales	Lentimicrobiaceae	Lentimicrobiaceae_ge	0.000537643	0.788235					sediment	-2.19977	2.53e-05				sediment	3.48884	5.17318e-29	sediment_summer	3.34067	8.38447e-18
Ref_Otu01653	Bacteria	Bacteroidetes	Bacteroidia	Sphingobacteriales	Lentimicrobiaceae	Lentimicrobiaceae_ge	0.000574132	0.776471					sediment	-2.43118	2.53e-05				sediment	3.56102	1.47074e-26	sediment_summer	3.41857	5.63205e-16
Ref_Otu02345	Bacteria	Bacteroidetes	Bacteroidia	Cytophagales	Cyclobacteriaceae	uncultured	0.000403281	0.758824					sediment	-1.71314	2.53e-05				sediment	3.28573	7.65033e-23	sediment_summer	3.14331	1.74978e-13
Ref_Otu01069	Bacteria	Gemmatimonadetes	PAUC43f_marine_benthic_group	PAUC43f_marine_benthic_group_or	PAUC43f_marine_benthic_group_fa	PAUC43f_marine_benthic_group_ge	0.000379896	0.758824					sediment	-2.0482	2.53e-05				sediment	3.4383	7.20944e-23	sediment_summer	3.30294	1.89938e-13
Ref_Otu00729	Bacteria	Bacteroidetes	Bacteroidia	Flavobacteriales	Flavobacteriaceae	Lutibacter	0.000384995	0.735294					sediment	-2.1319	2.53e-05				sediment	3.23443	6.87548e-12	sediment_summer	3.1017	4.17042e-08
Ref_Otu01401	Bacteria	Bacteroidetes	Bacteroidia	Flavobacteriales	Cryomorphaceae	uncultured	0.00031186	0.735294					sediment	-1.32619	2.53e-05							sediment_summer	2.94866	1.12409e-06
Ref_Otu00816	Bacteria	Proteobacteria	Gammaproteobacteria	Steroidobacterales	Woeseiaceae	Woeseiaceae_unclassified	0.000824984	0.705882					sediment	-2.767	2.53e-05				sediment	3.41655	3.74199e-25	sediment_summer	3.36437	2.77223e-16
Ref_Otu02101	Bacteria	Bacteroidetes	Bacteroidia	Bacteroidales	Marinilabiliaceae	uncultured	0.000650046	0.705882					sediment	-2.8203	2.53e-05				sediment	3.64589	9.09481e-28	sediment_summer	3.57766	7.80346e-17
Ref_Otu00511	Bacteria	Verrucomicrobia	Verrucomicrobiae	Verrucomicrobiales	DEV007	DEV007_ge	0.00025159	0.7					sediment	-1.78433	2.53e-05				sediment	2.6689	7.04026e-14	sediment_summer	2.78004	4.58386e-10
Ref_Otu01460	Bacteria	Bacteroidetes	Bacteroidia	Cytophagales	Cyclobacteriaceae	uncultured	0.000599499	0.688235					sediment	-2.75092	2.53e-05				sediment	3.59692	7.09258e-29	sediment_summer	3.47064	8.32423e-17
Ref_Otu02097	Bacteria	Verrucomicrobia	Verrucomicrobiae	Pedosphaerales	Pedosphaeraceae	Pedosphaeraceae_ge	0.000287328	0.676471					sediment	-2.25729	2.53e-05							sediment_summer	2.95855	2.51101e-11
Ref_Otu01654	Bacteria	Gemmatimonadetes	BD2-11_terrestrial_group	BD2-11_terrestrial_group_or	BD2-11_terrestrial_group_fa	BD2-11_terrestrial_group_ge	0.000463029	0.670588					sediment	-2.70246	2.53e-05				sediment	3.54933	2.01361e-26	sediment_summer	3.4065	1.17492e-14
Ref_Otu01779	Bacteria	Proteobacteria	Deltaproteobacteria	Desulfobacterales	Desulfobacteraceae	SEEP-SRB1	0.000295992	0.652941					sediment	-2.71571	2.53e-05							sediment_summer	3.0175	4.72004e-16
Ref_Otu01196	Bacteria	Proteobacteria	Deltaproteobacteria	Desulfuromonadales	Desulfuromonadaceae	Malonomonas	0.000327623	0.623529					sediment	-2.40963	2.53e-05							sediment_summer	3.04138	1.95936e-09
Ref_Otu01492	Bacteria	Proteobacteria	Gammaproteobacteria	KI89A_clade	KI89A_clade_fa	KI89A_clade_ge	0.000253158	0.605882					sediment	-2.511	2.53e-05				sediment	2.92532	3.09327e-23	sediment_summer	3.01748	8.40844e-17
Ref_Otu00923	Bacteria	Proteobacteria	Deltaproteobacteria	Desulfuromonadales	Sva1033	Sva1033_ge	0.000533007	0.576471					sediment	-2.76027	2.53e-05				sediment	3.20591	1.8391e-10	sediment_summer	3.21238	1.6689e-06
Ref_Otu01747	Bacteria	Planctomycetes	Planctomycetacia	Pirellulales	Pirellulaceae	Pirellulaceae_unclassified	0.000377681	0.558824				water	sediment	-2.87612	2.53e-05				sediment	3.4827	7.76815e-30	sediment_summer	3.09629	5.3822e-18
Ref_Otu08612	Bacteria	Kiritimatiellaeota	Kiritimatiellae	WCHB1-41	WCHB1-41_fa	WCHB1-41_ge	0.000307781	0.476471					sediment	-2.51711	2.53e-05							sediment_summer	3.37283	9.07654e-07
Ref_Otu02712	Bacteria	Verrucomicrobia	Verrucomicrobiae	Verrucomicrobiales	Rubritaleaceae	uncultured	0.000116789	0.476471					sediment	-2.78867	2.53e-05							sediment_summer	2.97743	1.83834e-11
Ref_Otu01304	Bacteria	Proteobacteria	Gammaproteobacteria	D90	D90_fa	D90_ge	9.53e-05	0.464706					sediment	-1.94657	2.53e-05							sediment_summer	2.95694	1.7665e-10
Ref_Otu02262	Bacteria	Verrucomicrobia	Verrucomicrobiae	Verrucomicrobiales	Rubritaleaceae	uncultured	0.000180431	0.458824					sediment	-2.29525	2.53e-05				sediment	2.73799	3.09572e-17	sediment_summer	2.77163	8.05396e-10
Ref_Otu01421	Bacteria	Proteobacteria	Gammaproteobacteria	Gammaproteobacteria_unclassified	Gammaproteobacteria_unclassified	Gammaproteobacteria_unclassified	0.000353115	0.411765					sediment	-2.6984	2.53e-05							sediment_summer	3.083	4.11992e-14
Ref_Otu01951	Bacteria	Bacteroidetes	Bacteroidia	Chitinophagales	Saprospiraceae	uncultured	3.14e-05	0.382353					sediment	-1.59038	2.53e-05							sediment_summer	2.86238	9.69192e-06
Ref_Otu05447	Bacteria	Verrucomicrobia	Verrucomicrobiae	Opitutales	Puniceicoccaceae	Verruc-01	7.37e-05	0.364706					sediment	-1.79142	2.53e-05							sediment_summer	3.20598	8.5725e-06
Ref_Otu03142	Bacteria	Lentisphaerae	Oligosphaeria	Oligosphaerales	Oligosphaeraceae	SBZC-1223	5.23e-05	0.329412					sediment	-2.25983	2.53e-05							sediment_summer	2.74426	2.3897e-10
Ref_Otu03439	Bacteria	Bacteroidetes	Bacteroidia	Flavobacteriales	Flavobacteriales_unclassified	Flavobacteriales_unclassified	2.65e-05	0.317647					sediment	-2.83576	2.53e-05				sediment	2.91098	8.62749e-16	sediment_summer	3.04555	2.17345e-09
Ref_Otu02837	Bacteria	Epsilonbacteraeota	Campylobacteria	Campylobacterales	Arcobacteraceae	Arcobacter	7.94e-05	0.311765					sediment	-1.6883	2.53e-05							sediment_summer	2.81773	0.000591638
Ref_Otu01609	Bacteria	Proteobacteria	Gammaproteobacteria	Gammaproteobacteria_Incertae_Sedis	Unknown_Family	uncultured	3.28e-05	0.305882					sediment	-2.16332	2.53e-05							sediment_summer	3.4514	3.61786e-09
Ref_Otu01505	Bacteria	Proteobacteria	Deltaproteobacteria	Desulfobacterales	Desulfobulbaceae	Desulfobulbaceae_unclassified	0.00011635	0.3					sediment	-3.0775	2.53e-05							sediment_summer	2.85838	2.57712e-11
Ref_Otu02976	Bacteria	Verrucomicrobia	Verrucomicrobiae	Verrucomicrobiales	DEV007	DEV007_ge	3.56e-05	0.294118					sediment	-1.74592	2.53e-05							sediment_summer	3.30477	9.95592e-08
Ref_Otu06220	Bacteria	Kiritimatiellaeota	Kiritimatiellae	WCHB1-41	WCHB1-41_fa	WCHB1-41_ge	6.3e-05	0.241176					sediment	-2.92546	2.53e-05				sediment	3.25313	3.74973e-23	sediment_summer	2.85894	3.99242e-14
Ref_Otu04505	Bacteria	Proteobacteria	Deltaproteobacteria	Bradymonadales	Bradymonadales_fa	Bradymonadales_ge	5.14e-05	0.235294					sediment	-2.79586	2.53e-05				sediment	2.68849	4.10177e-20	sediment_summer	3.1102	4.2038e-12
Ref_Otu06182	Archaea	Nanoarchaeaeota	Woesearchaeia	Woesearchaeia_or	Woesearchaeia_fa	Woesearchaeia_ge	3.12e-05	0.229412					sediment	-2.6152	2.53e-05							sediment_summer	2.66289	6.7289e-08
Ref_Otu05550	Bacteria	Proteobacteria	Deltaproteobacteria	SAR324_clade_Marine_group_B	SAR324_clade_Marine_group_Bfa	SAR324_clade_Marine_group_Bge	2.82e-05	0.229412					sediment	-1.61488	2.53e-05							sediment_summer	3.15084	1.23834e-06
Ref_Otu07832	Bacteria	Planctomycetes	Planctomycetes_unclassified	Planctomycetes_unclassified	Planctomycetes_unclassified	Planctomycetes_unclassified	2.02e-05	0.217647					sediment	-2.54101	2.53e-05							sediment_summer	3.57567	2.26631e-09
Ref_Otu05091	Bacteria	Lentisphaerae	Oligosphaeria	SS1-B-02-17	SS1-B-02-17_fa	SS1-B-02-17_ge	6.75e-05	0.2					sediment	-2.92482	2.53e-05							sediment_summer	2.82723	3.71502e-15
Ref_Otu04640	Bacteria	Proteobacteria	Deltaproteobacteria	Myxococcales	PS-B29	PS-B29_ge	6.73e-05	0.2					sediment	-3.11054	2.53e-05				sediment	2.74059	8.78926e-25	sediment_summer	2.98397	1.96324e-16
Ref_Otu03006	Bacteria	Kiritimatiellaeota	Kiritimatiellae	WCHB1-41	WCHB1-41_fa	WCHB1-41_ge	3.06e-05	0.194118					sediment	-3.18872	2.53e-05							sediment_summer	2.8419	2.7391e-11
Ref_Otu04729	Bacteria	Planctomycetes	vadinHA49	vadinHA49_or	vadinHA49_fa	vadinHA49_ge	2.15e-05	0.182353					sediment	-2.61076	2.53e-05							sediment_summer	3.7217	7.27738e-09
Ref_Otu03473	Bacteria	Proteobacteria	Deltaproteobacteria	Deltaproteobacteria_Incertae_Sedis	Unknown_Family	Deferrisoma	5.69e-05	0.176471					sediment	-2.85071	2.53e-05							sediment_summer	3.05697	4.92545e-10
Ref_Otu07575	Bacteria	Lentisphaerae	Oligosphaeria	Oligosphaerales	Oligosphaeraceae	SBZC-1223	2.82e-05	0.170588					sediment	-1.87122	2.53e-05							sediment_summer	2.72207	1.63258e-10
Ref_Otu08618	Bacteria	Kiritimatiellaeota	Kiritimatiellae	WCHB1-41	WCHB1-41_fa	WCHB1-41_ge	5.6e-05	0.158824					sediment	-3.02151	2.53e-05				sediment	3.201	2.0267e-25	sediment_summer	2.68016	6.74846e-16
Ref_Otu04217	Bacteria	Kiritimatiellaeota	Kiritimatiellae	WCHB1-41	WCHB1-41_fa	WCHB1-41_ge	4.59e-05	0.123529					sediment	-3.39709	2.53e-05				sediment	3.18924	8.79243e-31	sediment_summer	2.75217	3.93236e-16
Ref_Otu09264	Bacteria	Omnitrophicaeota	Omnitrophia	Omnitrophales	Omnitrophaceae	Candidatus_Omnitrophus	2.75e-05	0.111765					sediment	-2.33951	2.53e-05							sediment_summer	2.77208	8.4609e-15
Ref_Otu01545	Bacteria	Bacteroidetes	Bacteroidia	Flavobacteriales	Flavobacteriaceae	uncultured	0.000245694	0.405882														sediment_summer	3.0402	0.00104062
Ref_Otu01199	Bacteria	Proteobacteria	Alphaproteobacteria	Rhodobacterales	Rhodobacteraceae	Rhodobacteraceae_unclassified	3.65e-05	0.388235											sediment	3.14659	1.17261e-09	sediment_summer	3.13531	8.10958e-06
Ref_Otu02738	Bacteria	Verrucomicrobia	Verrucomicrobiae	Opitutales	Puniceicoccaceae	Verruc-01	6.55e-05	0.3														sediment_summer	3.22766	8.92939e-05
Ref_Otu39101	Bacteria	Kiritimatiellaeota	Kiritimatiellae	Kiritimatiellales	Kiritimatiellaceae	MSBL3	1.74e-05	0.164706														sediment_summer	2.50693	1.69779e-07
Ref_Otu02946	Bacteria	Proteobacteria	Alphaproteobacteria	Rhodobacterales	Rhodobacteraceae	Rhodobacteraceae_unclassified	1.2e-05	0.164706														sediment_summer	3.65065	5.56954e-06
Ref_Otu30097	Bacteria	Kiritimatiellaeota	Kiritimatiellae	WCHB1-41	WCHB1-41_fa	WCHB1-41_ge	6.23e-05	0.123529											sediment	2.99342	1.88229e-26	sediment_summer	2.92353	1.3455e-14
Ref_Otu07671	Bacteria	Bacteroidetes	Ignavibacteria	Kryptoniales	MSB-3C8	MSB-3C8_ge	8.17e-06	0.111765														sediment_summer	3.30859	2.7775e-08
Ref_Otu11340	Bacteria	Acidobacteria	Subgroup_22	Subgroup_22_or	Subgroup_22_fa	Subgroup_22_ge	1.83e-05	0.1														sediment_summer	2.63471	1.38398e-10
Ref_Otu09043	Bacteria	Kiritimatiellaeota	Kiritimatiellae	WCHB1-41	WCHB1-41_fa	WCHB1-41_ge	1.8e-05	0.1														sediment_summer	2.80051	2.87119e-18
Ref_Otu08877	Bacteria	Planctomycetes	Planctomycetacia	Pirellulales	Pirellulaceae	Rhodopirellula	1.74e-05	0.1														sediment_summer	3.18114	8.70296e-15
Ref_Otu10667	Archaea	Nanoarchaeaeota	Woesearchaeia	Woesearchaeia_or	Woesearchaeia_fa	Woesearchaeia_ge	1.41e-05	0.1														sediment_summer	3.15728	1.91714e-10
Ref_Otu12546	Bacteria	Kiritimatiellaeota	Kiritimatiellae	WCHB1-41	WCHB1-41_fa	WCHB1-41_ge	3.17e-05	0.0941176														sediment_summer	2.73005	5.35442e-13
Ref_Otu03484	Bacteria	Firmicutes	Clostridia	Clostridiales	Ruminococcaceae	Ruminiclostridium_1	2.3e-05	0.0941176														sediment_summer	3.02911	1.03745e-14
Ref_Otu12866	Bacteria	Proteobacteria	Deltaproteobacteria	Deltaproteobacteria_unclassified	Deltaproteobacteria_unclassified	Deltaproteobacteria_unclassified	2.05e-05	0.0823529														sediment_summer	3.22627	1.87922e-09
Ref_Otu11946	Bacteria	Bacteria_unclassified	Bacteria_unclassified	Bacteria_unclassified	Bacteria_unclassified	Bacteria_unclassified	1.72e-05	0.0823529														sediment_summer	2.78055	7.37154e-13
Ref_Otu11965	Bacteria	Spirochaetes	Spirochaetia	Spirochaetales	Spirochaetaceae	Sediminispirochaeta	1.9e-05	0.0764706														sediment_summer	3.08315	1.55624e-17
Otu15380	Archaea	Nanoarchaeaeota	Woesearchaeia	Woesearchaeia_or	Woesearchaeia_fa	Woesearchaeia_ge	4.71e-06	0.0764706														sediment_summer	3.70732	1.44771e-09
Ref_Otu10632	Bacteria	Kiritimatiellaeota	Kiritimatiellae	WCHB1-41	WCHB1-41_fa	WCHB1-41_ge	1.56e-05	0.0705882														sediment_summer	2.79617	1.69069e-16
Ref_Otu10892	Bacteria	Planctomycetes	Planctomycetacia	Pirellulales	Pirellulaceae	uncultured	1.26e-05	0.0647059														sediment_summer	3.32012	4.94983e-08
Ref_Otu28859	Bacteria	Acidobacteria	Subgroup_22	Subgroup_22_or	Subgroup_22_fa	Subgroup_22_ge	9.91e-06	0.0647059														sediment_summer	3.18288	7.42189e-10
Ref_Otu43031	Bacteria	Zixibacteria	Zixibacteria_cl	Zixibacteria_or	Zixibacteria_fa	Zixibacteria_ge	7.53e-06	0.0647059														sediment_summer	3.72685	3.9729e-09
Ref_Otu09722	Bacteria	Planctomycetes	Phycisphaerae	Phycisphaerales	AKAU3564_sediment_group	AKAU3564_sediment_group_ge	8.18e-06	0.0588235														sediment_summer	3.56778	1.94342e-14
Ref_Otu21586	Archaea	Nanoarchaeaeota	Woesearchaeia	Woesearchaeia_or	Woesearchaeia_fa	Woesearchaeia_ge	4.49e-06	0.0588235														sediment_summer	3.24416	4.28915e-10
Ref_Otu16235	Bacteria	Planctomycetes	Phycisphaerae	Phycisphaerales	AKAU3564_sediment_group	AKAU3564_sediment_group_ge	1.26e-05	0.0529412														sediment_summer	2.91983	8.70562e-14
Ref_Otu20856	Bacteria	Planctomycetes	Pla4_lineage	Pla4_lineage_or	Pla4_lineage_fa	Pla4_lineage_ge	1.66e-05	0.0470588														sediment_summer	3.48888	2.6516e-19
Ref_Otu35096	Bacteria	Planctomycetes	Pla4_lineage	Pla4_lineage_or	Pla4_lineage_fa	Pla4_lineage_ge	1.06e-05	0.0470588														sediment_summer	3.72582	2.22307e-14
Ref_Otu34497	Archaea	Nanoarchaeaeota	Woesearchaeia	Woesearchaeia_or	Woesearchaeia_fa	Woesearchaeia_ge	5.17e-06	0.0470588														sediment_summer	2.82891	3.43383e-10
Ref_Otu19409	Bacteria	Bacteria_unclassified	Bacteria_unclassified	Bacteria_unclassified	Bacteria_unclassified	Bacteria_unclassified	1.15e-05	0.0411765														sediment_summer	2.87897	1.25381e-09
Ref_Otu19071	Bacteria	Kiritimatiellaeota	Kiritimatiellae	WCHB1-41	WCHB1-41_fa	WCHB1-41_ge	3.46e-06	0.0411765														sediment_summer	3.37995	1.08966e-09
Ref_Otu10171	Bacteria	Proteobacteria	Deltaproteobacteria	Bdellovibrionales	Bacteriovoracaceae	Bacteriovoracaceae_unclassified	9.91e-06	0.0352941														sediment_summer	3.4475	1.20913e-12
Ref_Otu30473	Bacteria	Planctomycetes	Pla4_lineage	Pla4_lineage_or	Pla4_lineage_fa	Pla4_lineage_ge	7.89e-06	0.0352941														sediment_summer	4.44271	2.12459e-11
Ref_Otu13451	Archaea	Nanoarchaeaeota	Woesearchaeia	Woesearchaeia_or	Woesearchaeia_fa	Woesearchaeia_ge	6.79e-06	0.0352941														sediment_summer	2.90504	1.55727e-11
Ref_Otu34649	Bacteria	Proteobacteria	Deltaproteobacteria	Desulfobacterales	Desulfobacteraceae	Desulfobacteraceae_unclassified	8.7e-06	0.0294118														sediment_summer	3.29046	5.42533e-14
Ref_Otu39024	Bacteria	Planctomycetes	Phycisphaerae	Phycisphaerales	Phycisphaeraceae	Urania-1B-19_marine_sediment_group	9.39e-06	0.0176471														sediment_summer	3.39974	7.0224e-13
Otu15184	Bacteria	Bacteria_unclassified	Bacteria_unclassified	Bacteria_unclassified	Bacteria_unclassified	Bacteria_unclassified	6.94e-06	0.0176471														sediment_summer	3.23282	6.72224e-18
Ref_Otu23858	Archaea	Nanoarchaeaeota	Woesearchaeia	Woesearchaeia_or	Woesearchaeia_fa	Woesearchaeia_ge	6.26e-06	0.0117647														sediment_summer	3.16492	1.68162e-16
Ref_Otu07782	Bacteria	Kiritimatiellaeota	Kiritimatiellae	WCHB1-41	WCHB1-41_fa	WCHB1-41_ge	4.72e-06	0.0117647														sediment_summer	2.89625	2.12551e-11
Ref_Otu15149	Bacteria	Lentisphaerae	Oligosphaeria	Oligosphaerales	Oligosphaerales_unclassified	Oligosphaerales_unclassified	3.04e-06	0.0117647														sediment_summer	3.28938	5.98901e-10
Ref_Otu00062	Bacteria	Bacteroidetes	Bacteroidia	Flavobacteriales	Flavobacteriaceae	Lutimonas	0.00449042	0.994118			winter		sediment	-1.51537	2.53e-05				sediment	4.2546	1.49025e-26	sediment_winter	4.16466	3.77821e-17
Ref_Otu00312	Bacteria	Proteobacteria	Deltaproteobacteria	Desulfobacterales	Desulfobacteraceae	Sva0081_sediment_group	0.0023029	0.958824					sediment	-2.53431	2.53e-05				sediment	3.83939	5.01814e-30	sediment_winter	3.74935	6.89632e-21
Ref_Otu00522	Bacteria	Bacteroidetes	Bacteroidia	Flavobacteriales	Flavobacteriaceae	Eudoraea	0.0027143	0.952941				epi	sediment	-2.30195	2.53e-05				sediment	4.16766	9.67366e-28	sediment_winter	4.0462	3.11027e-18
Ref_Otu00143	Bacteria	Proteobacteria	Gammaproteobacteria	Cellvibrionales	Halieaceae	Halieaceae_unclassified	0.00183293	0.941176					sediment	-1.60564	2.53e-05				sediment	3.53663	1.69134e-22	sediment_winter	3.55703	7.14977e-17
Ref_Otu01116	Bacteria	Bacteroidetes	Bacteroidia	Bacteroidetes_VC2.1_Bac22	Bacteroidetes_VC2.1_Bac22_fa	Bacteroidetes_VC2.1_Bac22_ge	0.00198953	0.923529					sediment	-1.98576	2.53e-05				sediment	4.02653	3.35169e-30	sediment_winter	3.84066	1.01882e-18
Ref_Otu00579	Bacteria	Proteobacteria	Gammaproteobacteria	Oceanospirillales	Kangiellaceae	uncultured	0.00136541	0.894118					sediment	-2.09814	2.53e-05							sediment_winter	3.39916	2.25091e-15
Ref_Otu00484	Bacteria	Bacteroidetes	Bacteroidia	Flavobacteriales	Flavobacteriaceae	Actibacter	0.000751573	0.888235					sediment	-1.04103	2.53e-05							sediment_winter	3.28787	2.67974e-09
Ref_Otu00717	Bacteria	Epsilonbacteraeota	Campylobacteria	Campylobacterales	Thiovulaceae	Sulfurimonas	0.00114379	0.882353				water	sediment	-1.15043	2.53e-05							sediment_winter	3.72661	2.42054e-21
Ref_Otu00961	Bacteria	Proteobacteria	Gammaproteobacteria	Thiotrichales	Thiotrichaceae	uncultured	0.00166588	0.876471			summer		sediment	-2.49704	2.53e-05				sediment	3.69226	8.33686e-30	sediment_winter	3.68908	6.46002e-23
Ref_Otu00176	Bacteria	Proteobacteria	Alphaproteobacteria	Rhodobacterales	Rhodobacteraceae	Rhodobacteraceae_unclassified	0.00131438	0.870588					sediment	-1.9551	2.53e-05				sediment	3.90754	1.10079e-30	sediment_winter	3.43363	8.35738e-19
Ref_Otu00681	Bacteria	Bacteroidetes	Bacteroidia	Bacteroidales	Bacteroidetes_BD2-2	Bacteroidetes_BD2-2_ge	0.00119811	0.841176					sediment	-2.55194	2.53e-05				sediment	3.88959	4.98535e-31	sediment_winter	3.74725	3.50645e-21
Ref_Otu00944	Bacteria	Bacteroidetes	Bacteroidia	Bacteroidales	Prolixibacteraceae	Draconibacterium	0.000637121	0.817647					sediment	-1.49872	2.53e-05							sediment_winter	3.36372	1.10064e-11
Ref_Otu00538	Bacteria	Proteobacteria	Deltaproteobacteria	Desulfobacterales	Desulfobulbaceae	uncultured	0.0020361	0.805882					sediment	-2.35944	2.53e-05				sediment	3.75714	9.12339e-16	sediment_winter	3.60108	5.27525e-12
Ref_Otu01161	Bacteria	Bacteroidetes	Bacteroidia	Cytophagales	Cyclobacteriaceae	uncultured	0.000589945	0.805882					sediment	-2.16677	2.53e-05				sediment	3.54199	3.00887e-26	sediment_winter	3.36083	9.33538e-15
Ref_Otu01268	Bacteria	Epsilonbacteraeota	Campylobacteria	Campylobacterales	Thiovulaceae	Sulfurimonas	0.00059681	0.752941				water	sediment	-1.7651	2.53e-05							sediment_winter	3.42477	1.63512e-13
Ref_Otu04013	Bacteria	Bacteroidetes	Bacteroidia	Sphingobacteriales	Lentimicrobiaceae	Lentimicrobiaceae_ge	0.000501643	0.747059					sediment	-2.02199	2.53e-05							sediment_winter	3.33871	1.16416e-10
Ref_Otu01061	Bacteria	Bacteroidetes	Bacteroidia	Cytophagales	Cyclobacteriaceae	uncultured	0.000509256	0.723529					sediment	-2.46721	2.53e-05				sediment	3.49559	3.61553e-27	sediment_winter	3.40645	1.74759e-18
Ref_Otu00506	Bacteria	Proteobacteria	Gammaproteobacteria	Milano-WF1B-44	Milano-WF1B-44_fa	Milano-WF1B-44_ge	0.000422197	0.688235					sediment	-1.76794	2.53e-05							sediment_winter	3.14682	3.54269e-05
Ref_Otu01506	Bacteria	Proteobacteria	Gammaproteobacteria	Betaproteobacteriales	Nitrosomonadaceae	Nitrosomonadaceae_unclassified	0.000256427	0.676471					sediment	-1.99269	2.53e-05				sediment	2.89184	6.30683e-19	sediment_winter	2.8712	1.40751e-12
Ref_Otu02261	Bacteria	Proteobacteria	Deltaproteobacteria	Desulfobacterales	Desulfobacteraceae	uncultured	0.000373679	0.670588					sediment	-2.02681	2.53e-05							sediment_winter	3.01919	6.44875e-17
Ref_Otu01263	Bacteria	Proteobacteria	Gammaproteobacteria	Gammaproteobacteria_unclassified	Gammaproteobacteria_unclassified	Gammaproteobacteria_unclassified	0.000539665	0.647059					sediment	-3.15077	2.53e-05				sediment	3.26279	5.15912e-27	sediment_winter	3.21788	2.86249e-16
Ref_Otu07439	Bacteria	Proteobacteria	Gammaproteobacteria	Chromatiales	Chromatiaceae	Candidatus_Thiobios	0.000686895	0.588235					sediment	-2.65612	2.53e-05							sediment_winter	3.26966	3.52867e-17
Ref_Otu01891	Bacteria	Kiritimatiellaeota	Kiritimatiellae	Kiritimatiellales	Kiritimatiellaceae	R76-B128	0.00017341	0.523529					sediment	-1.9158	2.53e-05							sediment_winter	2.92674	7.31441e-09
Ref_Otu01287	Bacteria	Chloroflexi	Anaerolineae	Caldilineales	Caldilineaceae	uncultured	0.000140366	0.494118					sediment	-1.79318	2.53e-05				sediment	2.98624	1.68426e-22	sediment_winter	2.83183	5.99132e-12
Ref_Otu05503	Bacteria	Bacteroidetes	Bacteroidia	Bacteroidales	Prolixibacteraceae	Roseimarinus	0.000258181	0.411765					sediment	-2.3123	2.53e-05							sediment_winter	3.4181	6.84065e-10
Ref_Otu02294	Bacteria	Proteobacteria	Gammaproteobacteria	Thiomicrospirales	Thiomicrospiraceae	endosymbionts	0.000145656	0.388235				water	sediment	-2.48848	2.53e-05				sediment	2.7525	5.50085e-24	sediment_winter	3.04783	3.4766e-17
Ref_Otu01739	Bacteria	Planctomycetes	Planctomycetacia	Pirellulales	Pirellulaceae	Blastopirellula	7.97e-05	0.382353					sediment	-2.09602	2.53e-05				sediment	3.16649	2.18065e-18	sediment_winter	2.86351	2.73181e-09
Ref_Otu05679	Bacteria	Proteobacteria	Gammaproteobacteria	Nitrosococcales	Nitrosococcaceae	Cm1-21	0.000247488	0.329412					sediment	-3.75106	2.53e-05				sediment	3.01116	1.24346e-29	sediment_winter	2.94694	3.15903e-17
Ref_Otu04060	Bacteria	Proteobacteria	Gammaproteobacteria	Chromatiales	Chromatiaceae	Thiohalocapsa	4.06e-05	0.276471					sediment	-1.99751	2.53e-05							sediment_winter	2.97619	3.79034e-08
Ref_Otu03654	Bacteria	Proteobacteria	Gammaproteobacteria	CH2b56	CH2b56_fa	CH2b56_ge	4.72e-05	0.252941					sediment	-2.88856	2.53e-05							sediment_winter	3.28305	3.46133e-11
Ref_Otu06092	Bacteria	Bacteroidetes	Bacteroidia	Bacteroidales	Prolixibacteraceae	uncultured	5.22e-05	0.229412					sediment	-3.2329	2.53e-05				sediment	3.06468	9.59792e-24	sediment_winter	2.81366	6.84889e-12
Ref_Otu02013	Bacteria	Chloroflexi	Anaerolineae	SJA-15	SJA-15_fa	SJA-15_ge	3.85e-05	0.2					sediment	-2.46197	2.53e-05				sediment	3.12004	7.07092e-23	sediment_winter	2.6379	1.8016e-15
Ref_Otu04337	Bacteria	Proteobacteria	Deltaproteobacteria	Desulfobacterales	Desulfobulbaceae	MSBL7	6.76e-05	0.152941					sediment	-3.78005	2.53e-05				sediment	2.65443	4.20632e-22	sediment_winter	3.00928	5.12143e-13
Ref_Otu01571	Bacteria	Bacteroidetes	Bacteroidia	Chitinophagales	Saprospiraceae	Portibacter	0.000198027	0.623529														sediment_winter	2.90953	1.0549e-10
Ref_Otu01198	Bacteria	Bacteroidetes	Bacteroidia	Flavobacteriales	Crocinitomicaceae	Crocinitomicaceae_unclassified	0.000197349	0.617647														sediment_winter	2.60256	0.0440417
Ref_Otu00902	Bacteria	Proteobacteria	Deltaproteobacteria	Desulfobacterales	Desulfobulbaceae	Desulfopila	0.000226258	0.547059				epi										sediment_winter	2.62915	0.0258231
Ref_Otu05533	Bacteria	Proteobacteria	Gammaproteobacteria	Alteromonadales	Alteromonadaceae	Alteromonadaceae_ge	2.3e-05	0.194118														sediment_winter	3.09294	9.14934e-06
Ref_Otu03497	Bacteria	Planctomycetes	Planctomycetacia	Pirellulales	Pirellulaceae	Pirellulaceae_unclassified	4.43e-05	0.176471														sediment_winter	2.95824	8.20676e-07
Otu17647	Bacteria	Proteobacteria	Gammaproteobacteria	Gammaproteobacteria_unclassified	Gammaproteobacteria_unclassified	Gammaproteobacteria_unclassified	3.92e-05	0.0823529														sediment_winter	2.97305	1.77514e-11
Ref_Otu19796	Bacteria	Kiritimatiellaeota	Kiritimatiellae	WCHB1-41	WCHB1-41_fa	WCHB1-41_ge	1.21e-05	0.0588235														sediment_winter	2.63213	4.19132e-08
Ref_Otu11757	Bacteria	Planctomycetes	Phycisphaerae	Phycisphaerales	AKAU3564_sediment_group	AKAU3564_sediment_group_ge	1.1e-05	0.0588235														sediment_winter	3.18432	4.02444e-12
Ref_Otu15254	Bacteria	Kiritimatiellaeota	Kiritimatiellae	WCHB1-41	WCHB1-41_fa	WCHB1-41_ge	1.65e-05	0.0411765														sediment_winter	3.07228	1.17882e-15
Otu19263	Bacteria	Bacteroidetes	Bacteroidia	Sphingobacteriales	Sphingobacteriales_unclassified	Sphingobacteriales_unclassified	1.01e-05	0.0294118														sediment_winter	2.99645	2.09843e-11
Ref_Otu22864	Bacteria	Verrucomicrobia	Verrucomicrobiae	Verrucomicrobiales	Rubritaleaceae	Roseibacillus	5.11e-06	0.0176471														sediment_winter	3.72964	1.27076e-13
Ref_Otu00053	Bacteria	Bacteroidetes	Bacteroidia	Flavobacteriales	Flavobacteriaceae	NS3a_marine_group	0.0056722	0.729412				water	water	-5.92154	4.14e-05				water	4.715	6.94999e-10	water_summer	4.67277	5.75877e-05
Ref_Otu00183	Bacteria	Actinobacteria	Actinobacteria	PeM15	PeM15_fa	PeM15_ge	0.000291984	0.511765				water	water	-3.57206	4.14e-05							water_summer	3.4882	0.00298702
Ref_Otu00186	Bacteria	Proteobacteria	Gammaproteobacteria	SAR86_clade	SAR86_clade_fa	SAR86_clade_ge	0.00111977	0.429412				water	water	-5.86419	4.14e-05				water	4.08835	1.2535e-10	water_summer	3.8568	2.78335e-06
Ref_Otu00157	Bacteria	Actinobacteria	Actinobacteria	Micrococcales	Microbacteriaceae	ML602J-51	0.00109354	0.394118				water	water	-5.06065	4.14e-05							water_summer	4.19007	3.21036e-08
Ref_Otu00328	Bacteria	Proteobacteria	Gammaproteobacteria	Betaproteobacteriales	Methylophilaceae	OM43_clade	0.000611465	0.329412				water	water	-5.55659	4.14e-05							water_summer	3.85169	1.97752e-08
Ref_Otu01665	Bacteria	Epsilonbacteraeota	Campylobacteria	Campylobacterales	Arcobacteraceae	Arcobacter	5.36e-05	0.305882				water	water	-1.73828	4.14e-05							water_summer	2.45024	0.000457386
Ref_Otu00125	Bacteria	Proteobacteria	Gammaproteobacteria	Oceanospirillales	Litoricolaceae	Litoricola	0.0015525	0.3				water	water	-5.00162	4.14e-05				water	4.19475	2.82754e-08	water_summer	4.36216	4.3609e-13
Ref_Otu00223	Bacteria	Actinobacteria	Actinobacteria	Micrococcales	Microbacteriaceae	Candidatus_Aquiluna	0.00154564	0.3				water	water	-5.79098	4.14e-05							water_summer	4.36181	4.83193e-08
Ref_Otu00251	Bacteria	Bacteroidetes	Bacteroidia	Flavobacteriales	Flavobacteriaceae	NS5_marine_group	0.000643069	0.3				water	water	-6.14413	4.14e-05							water_summer	3.54282	0.000175663
Ref_Otu00085	Bacteria	Proteobacteria	Gammaproteobacteria	Alteromonadales	Alteromonadaceae	Glaciecola	0.000436449	0.258824				water	water	-5.57607	4.14e-05							water_summer	3.55866	0.000645683
Ref_Otu04053	Bacteria	Proteobacteria	Gammaproteobacteria	Betaproteobacteriales	Methylophilaceae	OM43_clade	0.000162199	0.235294					water	-5.56236	4.14e-05							water_summer	2.84789	0.001099
Ref_Otu00334	Bacteria	Proteobacteria	Gammaproteobacteria	Cellvibrionales	Halieaceae	OM60_NOR5_clade	0.000155703	0.211765				water	water	-4.09259	4.14e-05							water_summer	3.0808	0.0038233
Ref_Otu00196	Bacteria	Bacteroidetes	Bacteroidia	Flavobacteriales	Flavobacteriaceae	NS5_marine_group	0.000323543	0.2				water	water	-5.90929	4.14e-05							water_summer	3.6699	4.25644e-07
Ref_Otu00099	Bacteria	Cyanobacteria	Oxyphotobacteria	Synechococcales	Cyanobiaceae	Cyanobium_PCC-6307	0.000189809	0.170588				water	water	-2.97632	4.14e-05							water_summer	3.27344	6.68932e-08
Ref_Otu00748	Bacteria	Bacteroidetes	Bacteroidia	Flavobacteriales	Flavobacteriaceae	Formosa	0.000218831	0.458824				water										water_summer	3.35599	0.00362068
Ref_Otu00352	Bacteria	Proteobacteria	Gammaproteobacteria	Nitrosococcales	Methylophagaceae	uncultured	9.23e-05	0.335294														water_summer	2.73504	0.0398963
Ref_Otu01420	Bacteria	Tenericutes	Mollicutes	Acholeplasmatales	Acholeplasmataceae	Acholeplasma	0.00066929	0.158824														water_summer	3.96862	2.37069e-09
Ref_Otu05248	Bacteria	Proteobacteria	Deltaproteobacteria	Bdellovibrionales	Bdellovibrionaceae	OM27_clade	9.98e-06	0.141176														water_summer	3.6633	7.56617e-07
Ref_Otu01418	Bacteria	Proteobacteria	Gammaproteobacteria	Thiomicrospirales	Thioglobaceae	SUP05_cluster	0.000138503	0.0588235				water										water_summer	2.73671	0.0015629
Ref_Otu01129	Bacteria	Proteobacteria	Gammaproteobacteria	Betaproteobacteriales	Nitrosomonadaceae	IS-44	6.78e-05	0.0235294				water										water_summer	2.90465	7.2881e-12
Ref_Otu00609	Bacteria	Proteobacteria	Gammaproteobacteria	Oceanospirillales	Nitrincolaceae	Neptunomonas	0.000683625	0.582353				water	epi	-1.49926	3.76e-05							water_winter	3.1702	3.56634e-06
Ref_Otu02811	Bacteria	Gemmatimonadetes	BD2-11_terrestrial_group	BD2-11_terrestrial_group_or	BD2-11_terrestrial_group_fa	BD2-11_terrestrial_group_ge	7.84e-05	0.464706					sediment	-1.38069	2.53e-05							water_winter	2.75647	6.16031e-06
Ref_Otu04091	Bacteria	Proteobacteria	Deltaproteobacteria	Desulfobacterales	Desulfobulbaceae	Desulfobulbaceae_unclassified	9.3e-05	0.423529					sediment	-2.36908	2.53e-05							water_winter	2.95127	7.50506e-11
Ref_Otu04900	Bacteria	Bacteroidetes	Bacteroidia	Flavobacteriales	Cryomorphaceae	Owenweeksia	5.3e-05	0.405882					sediment	-1.40362	2.53e-05							water_winter	2.85048	0.00154859
Ref_Otu07693	Bacteria	Proteobacteria	Gammaproteobacteria	Thiotrichales	Thiotrichaceae	uncultured	0.000125902	0.341176					sediment	-1.48707	2.53e-05							water_winter	3.0059	1.18327e-08
Ref_Otu03623	Bacteria	Planctomycetes	Planctomycetacia	Pirellulales	Pirellulaceae	uncultured	5.39e-05	0.258824					sediment	-2.18476	2.53e-05							water_winter	2.99263	1.89313e-12
Ref_Otu03736	Bacteria	Gemmatimonadetes	BD2-11_terrestrial_group	BD2-11_terrestrial_group_or	BD2-11_terrestrial_group_fa	BD2-11_terrestrial_group_ge	6.34e-05	0.188235					sediment	-2.80126	2.53e-05							water_winter	2.96597	2.24003e-14
Ref_Otu00288	Bacteria	Bacteroidetes	Bacteroidia	Flavobacteriales	Flavobacteriaceae	Ulvibacter	0.000330181	0.664706				alga	water	-2.29717	4.14e-05							water_winter	2.75452	0.00149404
Ref_Otu00208	Bacteria	Proteobacteria	Gammaproteobacteria	Pseudomonadales	Moraxellaceae	Psychrobacter	0.00121831	0.547059					water	-2.72444	4.14e-05							water_winter	3.98487	0.0166872
Ref_Otu00136	Bacteria	Proteobacteria	Alphaproteobacteria	Rhodobacterales	Rhodobacteraceae	Pseudorhodobacter	0.000136831	0.470588					water	-2.22417	4.14e-05							water_winter	2.93133	2.28162e-07
Ref_Otu02360	Bacteria	Proteobacteria	Alphaproteobacteria	Rhodobacterales	Rhodobacteraceae	Loktanella	8.45e-05	0.470588					water	-1.83594	4.14e-05							water_winter	3.00976	7.63133e-05
Ref_Otu00732	Bacteria	Proteobacteria	Gammaproteobacteria	Cellvibrionales	Halieaceae	Luminiphilus	6.48e-05	0.347059				water	water	-2.44897	4.14e-05							water_winter	2.79	2.75999e-07
Ref_Otu11085	Bacteria	Bacteroidetes	Bacteroidia	Flavobacteriales	Flavobacteriaceae	Actibacter	6.32e-05	0.329412					water	-1.19599	4.14e-05							water_winter	2.89068	0.000481826
Ref_Otu07002	Bacteria	Fusobacteria	Fusobacteriia	Fusobacteriales	Fusobacteriaceae	Cetobacterium	0.000128884	0.317647					water	-3.50997	4.14e-05							water_winter	3.92387	7.1543e-06
Ref_Otu00521	Bacteria	Bacteroidetes	Bacteroidia	Flavobacteriales	Flavobacteriaceae	Lutibacter	0.000855021	0.8														water_winter	3.40358	2.09063e-05
Ref_Otu00230	Bacteria	Proteobacteria	Gammaproteobacteria	Gammaproteobacteria_Incertae_Sedis	Unknown_Family	Marinicella	0.000248314	0.758824				epi										water_winter	3.02905	0.000474406
Ref_Otu01176	Bacteria	Proteobacteria	Gammaproteobacteria	Alteromonadales	Alteromonadaceae	Paraglaciecola	0.000886825	0.729412														water_winter	3.2718	1.66272e-09
Ref_Otu00164	Bacteria	Bacteroidetes	Bacteroidia	Flavobacteriales	Flavobacteriaceae	Flavobacterium	0.00112603	0.658824														water_winter	3.73111	3.69728e-05
Ref_Otu00914	Bacteria	Cyanobacteria	Oxyphotobacteria	Nostocales	Coleofasciculaceae	Coleofasciculus_PCC-7420	0.00255626	0.647059														water_winter	4.38492	0.0175097
Otu13803	Bacteria	Actinobacteria	Actinobacteria	Propionibacteriales	Propionibacteriaceae	Cutibacterium	0.0004692	0.617647														water_winter	3.33995	0.0356777
Ref_Otu00749	Bacteria	Proteobacteria	Deltaproteobacteria	Myxococcales	Nannocystaceae	uncultured	0.000129888	0.564706				alga										water_winter	2.75001	3.0511e-06
Ref_Otu00628	Bacteria	Planctomycetes	Planctomycetacia	Pirellulales	Pirellulaceae	Bythopirellula	0.000124241	0.547059														water_winter	2.84524	1.9952e-07
Ref_Otu01900	Bacteria	Proteobacteria	Deltaproteobacteria	Desulfuromonadales	Desulfuromonadaceae	Malonomonas	0.000550853	0.529412														water_winter	3.06495	0.0283454
Ref_Otu00604	Bacteria	Proteobacteria	Gammaproteobacteria	Betaproteobacteriales	Burkholderiaceae	Burkholderiaceae_unclassified	0.000131799	0.529412														water_winter	2.74356	0.0182324
Ref_Otu00839	Bacteria	Bacteroidetes	Bacteroidia	Chitinophagales	Saprospiraceae	Phaeodactylibacter	0.000116946	0.511765														water_winter	2.76764	0.0167538
Ref_Otu00716	Bacteria	Proteobacteria	Gammaproteobacteria	Gammaproteobacteria_unclassified	Gammaproteobacteria_unclassified	Gammaproteobacteria_unclassified	0.000256265	0.5														water_winter	2.75535	0.00835222
Ref_Otu13168	Bacteria	Proteobacteria	Gammaproteobacteria	Cellvibrionales	Cellvibrionaceae	Marinagarivorans	0.000135069	0.441176														water_winter	2.74548	0.0040314
Ref_Otu00586	Bacteria	Proteobacteria	Gammaproteobacteria	Arenicellales	Arenicellaceae	Arenicella	4.9e-05	0.388235				epi										water_winter	2.70142	0.0127234
Ref_Otu04348	Bacteria	Proteobacteria	Gammaproteobacteria	Cellvibrionales	Halieaceae	Halioglobus	5e-05	0.358824														water_winter	2.92509	7.49086e-05
Ref_Otu03252	Bacteria	Proteobacteria	Gammaproteobacteria	Xanthomonadales	Rhodanobacteraceae	Aquimonas	0.000105955	0.335294														water_winter	2.57366	0.000696398
Ref_Otu01354	Bacteria	Patescibacteria	Gracilibacteria	JGI_0000069-P22	JGI_0000069-P22_fa	JGI_0000069-P22_ge	6.27e-05	0.329412														water_winter	2.63104	0.00649422
Ref_Otu08636	Bacteria	Fusobacteria	Fusobacteriia	Fusobacteriales	Fusobacteriaceae	Fusobacterium	4.86e-05	0.317647														water_winter	3.35313	4.5044e-07
Ref_Otu05516	Bacteria	Bacteroidetes	Bacteroidia	Bacteroidales	Bacteroidales_unclassified	Bacteroidales_unclassified	0.000136254	0.288235														water_winter	2.83572	1.75872e-08
Ref_Otu01297	Bacteria	Bacteroidetes	Bacteroidia	Flavobacteriales	Flavobacteriaceae	Jejudonia	0.000187034	0.258824														water_winter	3.34402	2.64112e-11
Ref_Otu34231	Bacteria	Proteobacteria	Alphaproteobacteria	Rhodobacterales	Rhodobacteraceae	Rhodobacteraceae_unclassified	0.000172124	0.252941														water_winter	2.77866	7.99157e-10
Ref_Otu22082	Bacteria	Proteobacteria	Alphaproteobacteria	Rhodobacterales	Rhodobacteraceae	Rhodobacteraceae_unclassified	3.04e-05	0.252941														water_winter	3.19445	0.0254146
Ref_Otu16643	Bacteria	Proteobacteria	Gammaproteobacteria	Cellvibrionales	Halieaceae	Halieaceae_unclassified	2.92e-05	0.235294														water_winter	3.25507	1.68048e-05
Ref_Otu12650	Bacteria	Bacteroidetes	Ignavibacteria	Ignavibacteriales	Melioribacteraceae	IheB3-7	3.64e-05	0.211765														water_winter	2.74169	3.79736e-06
Ref_Otu01158	Bacteria	Proteobacteria	Gammaproteobacteria	OM182_clade	OM182_clade_fa	OM182_clade_ge	9.4e-05	0.2				water										water_winter	2.9543	0.0169597
Ref_Otu02975	Bacteria	Proteobacteria	Deltaproteobacteria	Desulfobacterales	Desulfobulbaceae	Desulfofustis	5.06e-05	0.188235														water_winter	2.85761	0.00939599
Ref_Otu00663	Bacteria	Proteobacteria	Gammaproteobacteria	Cellvibrionales	Porticoccaceae	SAR92_clade	0.000170329	0.182353														water_winter	2.96463	2.02484e-06
Ref_Otu01520	Bacteria	Planctomycetes	Planctomycetacia	Pirellulales	Pirellulaceae	Pirellulaceae_unclassified	2.24e-05	0.164706														water_winter	3.24487	0.00171696
Ref_Otu03977	Bacteria	Bacteroidetes	Bacteroidia	Flavobacteriales	Flavobacteriaceae	Jejudonia	1.3e-05	0.158824														water_winter	2.85267	0.000225279
Ref_Otu03727	Bacteria	Proteobacteria	Gammaproteobacteria	Oceanospirillales	Endozoicomonadaceae	Endozoicomonas	6.33e-05	0.152941														water_winter	3.17604	4.59781e-05
Ref_Otu10399	Bacteria	Bacteroidetes	Bacteroidia	Flavobacteriales	Flavobacteriaceae	Flavobacteriaceae_unclassified	1.1e-05	0.152941														water_winter	2.83021	2.61673e-06
Otu22152	Bacteria	Bacteroidetes	Bacteroidia	Flavobacteriales	Flavobacteriaceae	Nonlabens	1.98e-05	0.147059														water_winter	3.04143	0.00115372
Ref_Otu14663	Bacteria	Proteobacteria	Gammaproteobacteria	Thiomicrospirales	Thiomicrospiraceae	endosymbionts	1.55e-05	0.141176														water_winter	3.10007	0.0197956
Otu25045	Bacteria	Proteobacteria	Alphaproteobacteria	Rhodobacterales	Rhodobacteraceae	Pelagimonas	1.53e-05	0.141176														water_winter	3.02377	0.0494683
Otu16109	Bacteria	Proteobacteria	Deltaproteobacteria	Desulfobacterales	Desulfobulbaceae	Desulfofustis	1.41e-05	0.141176														water_winter	3.09662	0.0293912
Ref_Otu08891	Bacteria	Bacteroidetes	Bacteroidia	Bacteroidales	Bacteroidaceae	Bacteroides	8.25e-06	0.141176														water_winter	3.03803	0.00256155
Ref_Otu01328	Bacteria	Actinobacteria	Actinobacteria	Corynebacteriales	Corynebacteriaceae	Corynebacterium_1	1.91e-05	0.135294														water_winter	2.72864	0.00974155
Ref_Otu02200	Bacteria	Proteobacteria	Gammaproteobacteria	Cellvibrionales	Porticoccaceae	Porticoccus	6.41e-05	0.129412														water_winter	3.26056	0.00283166
Ref_Otu00455	Bacteria	Proteobacteria	Gammaproteobacteria	Thiomicrospirales	Thioglobaceae	Candidatus_Thioglobus	0.000554818	0.123529														water_winter	3.19885	3.66329e-08
Otu13819	Bacteria	Bacteroidetes	Bacteroidia	Bacteroidales	Bacteroidaceae	Bacteroides	2.38e-05	0.117647														water_winter	3.2071	3.17138e-05
Ref_Otu09460	Bacteria	Verrucomicrobia	Verrucomicrobiae	Opitutales	Puniceicoccaceae	Pelagicoccus	9.18e-06	0.117647														water_winter	3.31094	0.0162455
Ref_Otu05194	Bacteria	Bacteroidetes	Bacteroidia	Chitinophagales	Saprospiraceae	Phaeodactylibacter	3.46e-05	0.111765														water_winter	2.76988	0.00027727
Ref_Otu30301	Bacteria	Modulibacteria	Moduliflexia	Moduliflexales	Moduliflexaceae	Moduliflexaceae_ge	4.2e-05	0.105882														water_winter	2.61818	2.44598e-06
Ref_Otu03587	Bacteria	Bacteria_unclassified	Bacteria_unclassified	Bacteria_unclassified	Bacteria_unclassified	Bacteria_unclassified	0.00020513	0.1														water_winter	2.81091	0.000187136
Ref_Otu02182	Bacteria	Firmicutes	Bacilli	Lactobacillales	Enterococcaceae	Catellicoccus	1.62e-05	0.0882353														water_winter	3.00524	0.00358756
Ref_Otu08305	Bacteria	Bacteria_unclassified	Bacteria_unclassified	Bacteria_unclassified	Bacteria_unclassified	Bacteria_unclassified	1.09e-05	0.0882353														water_winter	2.70296	0.0301783
Ref_Otu04236	Bacteria	Bacteroidetes	Bacteroidia	Flavobacteriales	Weeksellaceae	Cloacibacterium	3e-05	0.0764706														water_winter	2.85077	5.61169e-06
Ref_Otu39687	Bacteria	Bacteroidetes	Bacteroidia	Flavobacteriales	Flavobacteriaceae	Actibacter	1e-05	0.0764706														water_winter	2.8387	0.00951423
Ref_Otu32781	Bacteria	Chlamydiae	LD1-PA32	LD1-PA32_or	LD1-PA32_fa	LD1-PA32_ge	1.45e-05	0.0705882														water_winter	2.79585	4.17948e-05
Ref_Otu03750	Bacteria	Bacteroidetes	Bacteroidia	Flavobacteriales	Crocinitomicaceae	Fluviicola	1.38e-05	0.0705882														water_winter	3.16732	2.08662e-06
Ref_Otu12024	Bacteria	Planctomycetes	vadinHA49	vadinHA49_or	vadinHA49_fa	vadinHA49_ge	1.33e-05	0.0705882														water_winter	3.1751	7.96608e-06
Ref_Otu11993	Bacteria	Firmicutes	Clostridia	Clostridiales	Ruminococcaceae	Ruminococcaceae_unclassified	9.38e-06	0.0705882														water_winter	2.90369	0.00342049
Ref_Otu20275	Bacteria	Kiritimatiellaeota	Kiritimatiellae	WCHB1-41	WCHB1-41_fa	WCHB1-41_ge	1.49e-05	0.0588235														water_winter	2.8096	5.97147e-08
Ref_Otu20328	Bacteria	Bacteroidetes	Bacteroidia	Flavobacteriales	Flavobacteriaceae	Flavobacteriaceae_unclassified	7e-06	0.0588235														water_winter	3.13868	0.0103972
Otu26153	Bacteria	Cyanobacteria	Oxyphotobacteria	Nostocales	Coleofasciculaceae	Coleofasciculus_PCC-7420	7.81e-06	0.0529412														water_winter	3.23315	4.34032e-07
Otu15772	Bacteria	Proteobacteria	Gammaproteobacteria	Alteromonadales	Alteromonadaceae	Paraglaciecola	5.49e-06	0.0411765														water_winter	3.23949	1.13972e-05
Ref_Otu22777	Bacteria	Proteobacteria	Alphaproteobacteria	Rhizobiales	Rhizobiaceae	Pseudahrensia	8.26e-06	0.0352941														water_winter	2.9422	0.00012113
Ref_Otu00921	Bacteria	Proteobacteria	Gammaproteobacteria	KI89A_clade	KI89A_clade_fa	KI89A_clade_ge	3.06e-05	0.0294118				water										water_winter	3.07225	1.99468e-09
Ref_Otu21646	Bacteria	Proteobacteria	Gammaproteobacteria	Steroidobacterales	Woeseiaceae	Woeseia	4.74e-06	0.0294118														water_winter	3.03725	1.36116e-06
Ref_Otu03276	Bacteria	Proteobacteria	Gammaproteobacteria	UBA10353_marine_group	UBA10353_marine_group_fa	UBA10353_marine_group_ge	1.37e-05	0.0235294														water_winter	2.94163	0.000680208
Otu26454	Bacteria	Proteobacteria	Alphaproteobacteria	Rhodobacterales	Rhodobacteraceae	Rhodobacteraceae_unclassified	4.19e-06	0.0117647														water_winter	3.11365	2.02033e-08
Otu31905	Bacteria	Proteobacteria	Gammaproteobacteria	Cellvibrionales	Cellvibrionaceae	Marinagarivorans	4.4e-06	0.00588235														water_winter	3.46119	3.14691e-11
Ref_Otu00012	Bacteria	Proteobacteria	Alphaproteobacteria	Alphaproteobacteria_unclassified	Alphaproteobacteria_unclassified	Alphaproteobacteria_unclassified	0.0182268	1	alga	epi	winter	endo	epi	-2.58621	3.76e-05				epi	4.54757	3.3423e-30
Ref_Otu00074	Bacteria	Proteobacteria	Gammaproteobacteria	Alteromonadales	Pseudoalteromonadaceae	Pseudoalteromonas	0.0129186	0.988235	water				epi	-1.52311	3.76e-05				epi	4.30145	1.37868e-21
Ref_Otu00100	Bacteria	Proteobacteria	Alphaproteobacteria	Caulobacterales	Hyphomonadaceae	Hellea	0.00806037	0.988235			winter		epi	-2.31963	3.76e-05
Ref_Otu00462	Bacteria	Proteobacteria	Alphaproteobacteria	Caulobacterales	Hyphomonadaceae	Robiginitomaculum	0.00149037	0.952941					epi	-1.90669	3.76e-05
Ref_Otu00287	Bacteria	Bacteroidetes	Bacteroidia	Chitinophagales	Saprospiraceae	uncultured	0.00267985	0.917647					epi	-2.05546	3.76e-05
Ref_Otu00037	Bacteria	Proteobacteria	Gammaproteobacteria	Alteromonadales	Colwelliaceae	Thalassotalea	0.00159371	0.858824				epi	epi	-2.5185	3.76e-05
Ref_Otu00094	Bacteria	Bacteroidetes	Bacteroidia	Chitinophagales	Saprospiraceae	Lewinella	0.000797473	0.847059				epi	epi	-2.13599	3.76e-05
Ref_Otu00275	Bacteria	Bacteroidetes	Bacteroidia	Chitinophagales	Saprospiraceae	Portibacter	0.000814004	0.829412				epi	epi	-1.43018	3.76e-05
Ref_Otu00399	Bacteria	Proteobacteria	Alphaproteobacteria	Rickettsiales	Rickettsiaceae	Candidatus_Megaira	0.000334587	0.829412					epi	-1.20154	3.76e-05
Ref_Otu01222	Bacteria	Bacteroidetes	Bacteroidia	Flavobacteriales	Flavobacteriales_unclassified	Flavobacteriales_unclassified	0.000627503	0.788235					epi	-2.97044	3.76e-05
Ref_Otu00813	Bacteria	Bacteroidetes	Bacteroidia	Flavobacteriales	Flavobacteriaceae	Olleya	0.000393715	0.735294					epi	-1.72522	3.76e-05
Ref_Otu00593	Bacteria	Proteobacteria	Deltaproteobacteria	Bdellovibrionales	Bdellovibrionaceae	Bdellovibrio	0.000172753	0.735294					epi	-3.24028	3.76e-05
Ref_Otu01694	Bacteria	Proteobacteria	Alphaproteobacteria	Caulobacterales	Hyphomonadaceae	Hyphomonadaceae_unclassified	0.000200401	0.729412					epi	-3.33364	3.76e-05
Ref_Otu00269	Bacteria	Proteobacteria	Alphaproteobacteria	Rhodobacterales	Rhodobacteraceae	Loktanella	0.000434764	0.717647				alga	epi	-2.21268	3.76e-05
Ref_Otu00091	Bacteria	Cyanobacteria	Oxyphotobacteria	Phormidesmiales	Phormidesmiaceae	Phormidesmis_ANT.LACV5.1	0.000213618	0.688235				alga	epi	-2.65279	3.76e-05
Ref_Otu00637	Bacteria	Proteobacteria	Gammaproteobacteria	Cellvibrionales	Cellvibrionaceae	uncultured	0.000681901	0.682353					epi	-1.47938	3.76e-05
Ref_Otu00546	Bacteria	Proteobacteria	Deltaproteobacteria	Myxococcales	Sandaracinaceae	uncultured	0.000187366	0.676471				epi	epi	-2.49844	3.76e-05				epi	2.83299	3.58126e-13
Ref_Otu00153	Bacteria	Bacteroidetes	Bacteroidia	Flavobacteriales	Flavobacteriaceae	Maribacter	0.000260515	0.664706				alga	epi	-2.26564	3.76e-05
Ref_Otu01017	Bacteria	Bacteroidetes	Bacteroidia	Bacteroidia_unclassified	Bacteroidia_unclassified	Bacteroidia_unclassified	0.000202866	0.652941					epi	-2.19522	3.76e-05
Ref_Otu00041	Bacteria	Proteobacteria	Gammaproteobacteria	Thiohalorhabdales	Thiohalorhabdaceae	Granulosicoccus	0.000445932	0.635294				endo	epi	-1.42415	3.76e-05
Ref_Otu01201	Bacteria	Proteobacteria	Deltaproteobacteria	Bdellovibrionales	Bacteriovoracaceae	Bacteriovoracaceae_unclassified	0.000104304	0.629412					epi	-2.72642	3.76e-05
Ref_Otu00007	Bacteria	Cyanobacteria	Oxyphotobacteria	Nostocales	Xenococcaceae	Pleurocapsa_PCC-7319	0.000195234	0.623529	endo			endo	epi	-1.1905	3.76e-05
Ref_Otu00345	Bacteria	Proteobacteria	Gammaproteobacteria	Alteromonadales	Pseudoalteromonadaceae	Psychrosphaera	0.000219741	0.617647				water	epi	-1.85894	3.76e-05
Ref_Otu00530	Bacteria	Bacteroidetes	Bacteroidia	Chitinophagales	Saprospiraceae	Lewinella	0.000364468	0.564706					epi	-2.71066	3.76e-05
Ref_Otu01615	Bacteria	Proteobacteria	Deltaproteobacteria	Bdellovibrionales	Bdellovibrionaceae	OM27_clade	0.000214246	0.564706					epi	-2.33105	3.76e-05
Ref_Otu00884	Bacteria	Bacteroidetes	Bacteroidia	Chitinophagales	Saprospiraceae	Aureispira	0.000206469	0.564706					epi	-2.57067	3.76e-05
Ref_Otu00137	Bacteria	Bacteroidetes	Bacteroidia	Chitinophagales	Saprospiraceae	uncultured	0.000105388	0.541176				alga	epi	-1.93285	3.76e-05
Ref_Otu01358	Bacteria	Bacteroidetes	Bacteroidia	Chitinophagales	Saprospiraceae	Portibacter	0.000195186	0.511765					epi	-2.89675	3.76e-05
Ref_Otu01345	Bacteria	Proteobacteria	Deltaproteobacteria	Bdellovibrionales	Bacteriovoracaceae	Peredibacter	4.8e-05	0.505882					epi	-2.68168	3.76e-05
Ref_Otu00572	Bacteria	Bacteroidetes	Bacteroidia	Chitinophagales	Saprospiraceae	uncultured	0.00015176	0.494118					epi	-3.15668	3.76e-05
Ref_Otu01096	Bacteria	Proteobacteria	Gammaproteobacteria	Gammaproteobacteria_unclassified	Gammaproteobacteria_unclassified	Gammaproteobacteria_unclassified	0.000104531	0.488235					epi	-3.95848	3.76e-05
Ref_Otu00130	Bacteria	Planctomycetes	Planctomycetacia	Pirellulales	Pirellulaceae	Blastopirellula	0.000205185	0.482353				alga	epi	-2.44102	3.76e-05
Ref_Otu01859	Bacteria	Bacteroidetes	Bacteroidia	Chitinophagales	Saprospiraceae	uncultured	9.59e-05	0.476471					epi	-2.08362	3.76e-05
Ref_Otu00421	Bacteria	Bacteroidetes	Bacteroidia	Chitinophagales	Saprospiraceae	Lewinella	6.95e-05	0.470588				epi	epi	-1.85831	3.76e-05
Ref_Otu01473	Bacteria	Bacteroidetes	Bacteroidia	Flavobacteriales	NS7_marine_group	NS7_marine_group_ge	0.000117905	0.458824					epi	-3.23745	3.76e-05
Ref_Otu02547	Bacteria	Bacteroidetes	Bacteroidia	Cytophagales	Flammeovirgaceae	uncultured	6.86e-05	0.458824					epi	-2.7146	3.76e-05
Ref_Otu01787	Bacteria	Proteobacteria	Deltaproteobacteria	Myxococcales	Blfdi19	Blfdi19_ge	8.94e-05	0.452941					epi	-2.75555	3.76e-05
Ref_Otu00394	Bacteria	Verrucomicrobia	Verrucomicrobiae	Verrucomicrobiales	Rubritaleaceae	Roseibacillus	6.31e-05	0.447059					epi	-3.31129	3.76e-05
Otu13435	Bacteria	Proteobacteria	Deltaproteobacteria	Bdellovibrionales	Bdellovibrionaceae	Bdellovibrio	0.000193477	0.435294					epi	-3.63219	3.76e-05
Ref_Otu00928	Bacteria	Proteobacteria	Proteobacteria_unclassified	Proteobacteria_unclassified	Proteobacteria_unclassified	Proteobacteria_unclassified	0.000119774	0.429412					epi	-2.79747	3.76e-05
Ref_Otu00179	Bacteria	Bacteroidetes	Bacteroidia	Cytophagales	Cyclobacteriaceae	Marinoscillum	7.07e-05	0.423529				epi	epi	-1.67144	3.76e-05
Ref_Otu01619	Bacteria	Proteobacteria	Deltaproteobacteria	PB19	PB19_fa	PB19_ge	6.65e-05	0.417647					epi	-3.34376	3.76e-05
Ref_Otu00453	Bacteria	Proteobacteria	Alphaproteobacteria	Micavibrionales	uncultured	uncultured_ge	7.16e-05	0.405882					epi	-2.7656	3.76e-05
Ref_Otu00519	Bacteria	Bacteroidetes	Bacteroidia	Chitinophagales	Saprospiraceae	uncultured	0.000184012	0.394118					epi	-2.09813	3.76e-05
Ref_Otu00504	Bacteria	Proteobacteria	Deltaproteobacteria	Myxococcales	Sandaracinaceae	Sandaracinaceae_unclassified	0.000140172	0.382353				alga	epi	-4.71137	3.76e-05
Ref_Otu00841	Bacteria	Bacteroidetes	Bacteroidia	Flavobacteriales	Flavobacteriaceae	Flavobacterium	7.03e-05	0.382353					epi	-2.2277	3.76e-05
Ref_Otu00791	Bacteria	Bacteroidetes	Bacteroidia	Chitinophagales	Saprospiraceae	Portibacter	0.000196518	0.364706				epi	epi	-2.70828	3.76e-05
Ref_Otu00565	Bacteria	Actinobacteria	Acidimicrobiia	Microtrichales	Microtrichaceae	uncultured	0.000118207	0.364706					epi	-3.33928	3.76e-05
Ref_Otu00465	Bacteria	Bacteroidetes	Bacteroidia	Chitinophagales	Saprospiraceae	uncultured	0.000138373	0.341176					epi	-2.75045	3.76e-05
Ref_Otu00830	Bacteria	Bacteroidetes	Bacteroidia	Flavobacteriales	Flavobacteriaceae	Flavobacterium	7.03e-05	0.329412					epi	-1.8993	3.76e-05
Ref_Otu00060	Bacteria	Proteobacteria	Gammaproteobacteria	Cellvibrionales	Halieaceae	Halioglobus	0.012799	1	water	epi	winter		sediment	-1.78139	2.53e-05
Ref_Otu00102	Bacteria	Proteobacteria	Gammaproteobacteria	Cellvibrionales	Halieaceae	Halioglobus	0.00438385	1		epi	winter		sediment	-1.84208	2.53e-05				sediment	3.95336	1.88799e-19
Ref_Otu02683	Bacteria	Actinobacteria	Acidimicrobiia	Microtrichales	Ilumatobacteraceae	Ilumatobacter	0.00280785	0.976471					sediment	-0.900574	2.53e-05
Ref_Otu00447	Bacteria	Proteobacteria	Deltaproteobacteria	Desulfobacterales	Desulfobacteraceae	Desulfosarcina	0.00392936	0.970588					sediment	-2.80767	2.53e-05				sediment	4.08679	1.40716e-32
Ref_Otu00264	Bacteria	Proteobacteria	Gammaproteobacteria	Gammaproteobacteria_unclassified	Gammaproteobacteria_unclassified	Gammaproteobacteria_unclassified	0.00316184	0.947059					sediment	-2.26025	2.53e-05				sediment	3.95202	1.16884e-24
Ref_Otu00289	Bacteria	Bacteroidetes	Bacteroidia	Flavobacteriales	Flavobacteriaceae	Robiginitalea	0.00209555	0.947059					sediment	-1.62934	2.53e-05				sediment	3.96054	1.68873e-27
Ref_Otu00276	Bacteria	Cyanobacteria	Oxyphotobacteria	Synechococcales	Cyanobiaceae	Cyanobium_PCC-6307	0.00201071	0.935294					sediment	-1.78558	2.53e-05				sediment	4.05567	1.89278e-31
Ref_Otu00121	Bacteria	Proteobacteria	Gammaproteobacteria	Steroidobacterales	Woeseiaceae	Woeseia	0.00275358	0.929412					sediment	-2.35455	2.53e-05				sediment	3.87038	1.00081e-18
Ref_Otu00261	Bacteria	Proteobacteria	Gammaproteobacteria	uncultured	uncultured_fa	uncultured_ge	0.0016283	0.923529					sediment	-2.18942	2.53e-05				sediment	3.60175	3.71401e-26
Ref_Otu00118	Bacteria	Proteobacteria	Deltaproteobacteria	Desulfobacterales	Desulfobulbaceae	Desulfobulbaceae_unclassified	0.00329704	0.917647	epi				sediment	-2.34041	2.53e-05				sediment	3.95065	1.73809e-14
Ref_Otu00457	Bacteria	Actinobacteria	Acidimicrobiia	Actinomarinales	uncultured	uncultured_ge	0.000931228	0.888235					sediment	-1.93304	2.53e-05				sediment	3.64781	3.82855e-26
Ref_Otu00666	Bacteria	Proteobacteria	Deltaproteobacteria	Desulfobacterales	Desulfobulbaceae	Candidatus_Electrothrix	0.0018179	0.870588					sediment	-1.34681	2.53e-05
Ref_Otu00905	Bacteria	Proteobacteria	Deltaproteobacteria	Desulfobacterales	Desulfobacteraceae	uncultured	0.00161103	0.864706					sediment	-2.44325	2.53e-05
Ref_Otu00148	Bacteria	Proteobacteria	Alphaproteobacteria	Rhizobiales	Hyphomicrobiaceae	Filomicrobium	0.000459151	0.858824				alga	sediment	-0.877665	2.53e-05				sediment	3.15811	7.46641e-13
Ref_Otu00924	Bacteria	Bacteroidetes	Bacteroidia	Bacteroidales	Prolixibacteraceae	Prolixibacteraceae_unclassified	0.00110249	0.847059					sediment	-2.02106	2.53e-05
Ref_Otu01580	Bacteria	Bacteroidetes	Bacteroidia	Flavobacteriales	Flavobacteriales_unclassified	Flavobacteriales_unclassified	0.000507182	0.847059					sediment	-1.51289	2.53e-05				sediment	3.32638	2.70251e-16
Ref_Otu05651	Bacteria	Actinobacteria	Acidimicrobiia	Microtrichales	Ilumatobacteraceae	Ilumatobacter	0.00043737	0.811765					sediment	-1.72344	2.53e-05				sediment	3.14986	2.51281e-16
Ref_Otu01635	Bacteria	Kiritimatiellaeota	Kiritimatiellae	Kiritimatiellales	Kiritimatiellaceae	R76-B128	0.00058231	0.805882					sediment	-2.08839	2.53e-05				sediment	3.56988	2.60697e-24
Ref_Otu00026	Bacteria	Planctomycetes	Planctomycetacia	Pirellulales	Pirellulaceae	Blastopirellula	0.000423787	0.805882					sediment	-1.95953	2.53e-05				sediment	3.35697	1.37417e-21
Ref_Otu00995	Bacteria	Bacteroidetes	Bacteroidia	Bacteroidales	Prolixibacteraceae	Draconibacterium	0.000741793	0.788235					sediment	-2.09068	2.53e-05				sediment	3.62295	1.23663e-28
Ref_Otu00351	Bacteria	Proteobacteria	Gammaproteobacteria	HOC36	HOC36_fa	HOC36_ge	0.000451715	0.782353					sediment	-1.7839	2.53e-05
Ref_Otu01288	Bacteria	Gemmatimonadetes	PAUC43f_marine_benthic_group	PAUC43f_marine_benthic_group_or	PAUC43f_marine_benthic_group_fa	PAUC43f_marine_benthic_group_ge	0.000520741	0.776471					sediment	-1.95375	2.53e-05				sediment	3.56039	3.22707e-24
Ref_Otu03951	Bacteria	Bacteroidetes	Bacteroidia	Bacteroidales	Bacteroidales_unclassified	Bacteroidales_unclassified	0.000706919	0.770588					sediment	-2.2921	2.53e-05
Ref_Otu00864	Bacteria	Proteobacteria	Gammaproteobacteria	KI89A_clade	KI89A_clade_fa	KI89A_clade_ge	0.000226549	0.764706					sediment	-1.85076	2.53e-05
Ref_Otu00527	Bacteria	Bacteroidetes	Bacteroidia	Flavobacteriales	Flavobacteriaceae	Actibacter	0.000327654	0.758824					sediment	-1.23134	2.53e-05
Ref_Otu00874	Bacteria	Proteobacteria	Deltaproteobacteria	Desulfobacterales	Desulfobacteraceae	Sva0081_sediment_group	0.00161558	0.735294					sediment	-2.31629	2.53e-05
Ref_Otu00940	Bacteria	Planctomycetes	Planctomycetacia	Pirellulales	Pirellulaceae	Pirellulaceae_unclassified	0.000762848	0.735294					sediment	-2.52519	2.53e-05				sediment	3.623	1.54324e-21
Ref_Otu01560	Bacteria	Proteobacteria	Deltaproteobacteria	Sva0485	Sva0485_fa	Sva0485_ge	0.000495309	0.735294					sediment	-2.11694	2.53e-05
Ref_Otu00567	Bacteria	Proteobacteria	Gammaproteobacteria	Thiohalorhabdales	Thiohalorhabdaceae	uncultured	0.000252943	0.735294					sediment	-1.48319	2.53e-05
Ref_Otu00286	Bacteria	Proteobacteria	Gammaproteobacteria	KI89A_clade	KI89A_clade_fa	KI89A_clade_ge	0.000283584	0.729412				alga	sediment	-0.918731	2.53e-05
Ref_Otu01817	Bacteria	Acidobacteria	Thermoanaerobaculia	Thermoanaerobaculales	Thermoanaerobaculaceae	Subgroup_23	0.000763653	0.723529					sediment	-2.45564	2.53e-05
Ref_Otu01001	Bacteria	Bacteroidetes	Bacteroidia	Flavobacteriales	Crocinitomicaceae	uncultured	0.000334127	0.723529					sediment	-1.81384	2.53e-05				sediment	3.30252	4.06627e-21
Ref_Otu01156	Bacteria	Chloroflexi	Anaerolineae	Anaerolineales	Anaerolineaceae	uncultured	0.000569803	0.717647					sediment	-2.2846	2.53e-05
Ref_Otu00911	Bacteria	Proteobacteria	Gammaproteobacteria	Arenicellales	Arenicellaceae	Candidatus_Thiosymbion	0.000324836	0.717647					sediment	-2.10306	2.53e-05
Ref_Otu00372	Bacteria	Proteobacteria	Alphaproteobacteria	Rhodobacterales	Rhodobacteraceae	Rhodobacteraceae_unclassified	0.000327052	0.711765					sediment	-1.48775	2.53e-05				sediment	3.17698	1.08599e-21
Ref_Otu01209	Bacteria	Proteobacteria	Gammaproteobacteria	Gammaproteobacteria_Incertae_Sedis	Unknown_Family	uncultured	0.000312818	0.705882					sediment	-1.97968	2.53e-05
Ref_Otu00852	Bacteria	Proteobacteria	Gammaproteobacteria	Thiotrichales	Thiotrichaceae	uncultured	0.000980677	0.7					sediment	-3.36996	2.53e-05				sediment	3.54808	3.21362e-22
Ref_Otu01000	Bacteria	Planctomycetes	Planctomycetacia	Planctomycetales	Rubinisphaeraceae	uncultured	0.000391375	0.694118					sediment	-2.10183	2.53e-05				sediment	3.17884	7.32743e-19
Ref_Otu00790	Bacteria	Proteobacteria	Alphaproteobacteria	Tistrellales	Geminicoccaceae	Candidatus_Alysiosphaera	0.000329624	0.694118					sediment	-1.9206	2.53e-05				sediment	3.32359	5.08284e-21
Ref_Otu00255	Bacteria	Proteobacteria	Gammaproteobacteria	Cellvibrionales	Halieaceae	Marimicrobium	0.000472453	0.688235					sediment	-1.75761	2.53e-05
Ref_Otu01400	Bacteria	Latescibacteria	Latescibacteria_cl	Latescibacteria_or	Latescibacteria_fa	Latescibacteria_ge	0.000443084	0.688235					sediment	-2.34969	2.53e-05				sediment	3.50976	6.55235e-24
Ref_Otu00823	Bacteria	Planctomycetes	Planctomycetacia	Planctomycetales	Rubinisphaeraceae	uncultured	0.000293664	0.688235					sediment	-1.35114	2.53e-05				sediment	3.1132	2.48109e-18
Ref_Otu03452	Bacteria	Bacteroidetes	Bacteroidia	Sphingobacteriales	Lentimicrobiaceae	Lentimicrobiaceae_ge	0.000461954	0.676471					sediment	-2.22258	2.53e-05				sediment	3.4035	9.84974e-25
Ref_Otu01117	Bacteria	Proteobacteria	Deltaproteobacteria	Desulfobacterales	Desulfobacteraceae	Desulfococcus	0.000409637	0.676471					sediment	-2.72563	2.53e-05				sediment	3.13188	2.3673e-26
Ref_Otu00568	Bacteria	Proteobacteria	Gammaproteobacteria	Steroidobacterales	Woeseiaceae	Woeseia	0.000415777	0.670588				epi	sediment	-2.43987	2.53e-05				sediment	3.01477	1.26007e-15
Ref_Otu01056	Bacteria	Acidobacteria	Thermoanaerobaculia	Thermoanaerobaculales	Thermoanaerobaculaceae	Subgroup_10	0.000344308	0.670588					sediment	-2.14416	2.53e-05
Ref_Otu01705	Bacteria	Kiritimatiellaeota	Kiritimatiellae	Kiritimatiellales	Kiritimatiellaceae	R76-B128	0.000296968	0.670588					sediment	-2.11534	2.53e-05				sediment	3.29199	1.79688e-20
Ref_Otu02216	Bacteria	Proteobacteria	Gammaproteobacteria	Gammaproteobacteria_Incertae_Sedis	Unknown_Family	uncultured	0.000168372	0.670588					sediment	-1.55883	2.53e-05
Ref_Otu00922	Bacteria	Acidobacteria	Thermoanaerobaculia	Thermoanaerobaculales	Thermoanaerobaculaceae	Subgroup_10	0.000557595	0.664706					sediment	-2.31589	2.53e-05				sediment	3.53571	2.98481e-25
Ref_Otu00956	Bacteria	Proteobacteria	Alphaproteobacteria	Tistrellales	Geminicoccaceae	Candidatus_Alysiosphaera	0.000520892	0.664706					sediment	-1.85967	2.53e-05
Ref_Otu00739	Bacteria	Verrucomicrobia	Verrucomicrobiae	Verrucomicrobiales	DEV007	DEV007_ge	0.000212132	0.664706					sediment	-1.74507	2.53e-05
Ref_Otu03505	Bacteria	Bacteroidetes	Bacteroidia	Chitinophagales	Saprospiraceae	uncultured	0.000204353	0.664706					sediment	-1.48529	2.53e-05
Ref_Otu00782	Bacteria	Planctomycetes	Planctomycetacia	Pirellulales	Pirellulaceae	uncultured	0.000410348	0.658824					sediment	-2.45446	2.53e-05				sediment	3.44637	8.17132e-29
Ref_Otu00423	Bacteria	Proteobacteria	Gammaproteobacteria	Cellvibrionales	Halieaceae	Halioglobus	0.000336474	0.652941					sediment	-2.12493	2.53e-05
Ref_Otu01406	Bacteria	Proteobacteria	Gammaproteobacteria	KI89A_clade	KI89A_clade_fa	KI89A_clade_ge	0.000250674	0.647059					sediment	-2.63227	2.53e-05				sediment	2.85455	8.81477e-23
Ref_Otu00869	Bacteria	Verrucomicrobia	Verrucomicrobiae	Verrucomicrobiales	Rubritaleaceae	Haloferula	0.000218957	0.647059					sediment	-1.975	2.53e-05
Ref_Otu01059	Bacteria	Verrucomicrobia	Verrucomicrobiae	Verrucomicrobiales	Rubritaleaceae	Roseibacillus	0.000316672	0.641176					sediment	-2.36198	2.53e-05
Ref_Otu00820	Bacteria	Proteobacteria	Gammaproteobacteria	Cellvibrionales	BD2-7	BD2-7_ge	0.000550055	0.623529					sediment	-2.76785	2.53e-05				sediment	3.22234	5.69976e-21
Ref_Otu00389	Bacteria	Proteobacteria	Alphaproteobacteria	Alphaproteobacteria_unclassified	Alphaproteobacteria_unclassified	Alphaproteobacteria_unclassified	0.000243347	0.611765					sediment	-1.75511	2.53e-05				sediment	3.20001	8.34657e-18
Ref_Otu44668	Bacteria	Proteobacteria	Gammaproteobacteria	Chromatiales	Chromatiaceae	Candidatus_Thiobios	0.00114204	0.605882					sediment	-3.0757	2.53e-05
Ref_Otu01269	Bacteria	Bacteroidetes	Bacteroidia	Cytophagales	Cyclobacteriaceae	uncultured	0.000339498	0.605882					sediment	-1.6911	2.53e-05
Ref_Otu02644	Bacteria	Latescibacteria	Latescibacteria_cl	Latescibacteria_or	Latescibacteria_fa	Latescibacteria_ge	0.000251764	0.605882					sediment	-2.34394	2.53e-05
Ref_Otu01219	Bacteria	Verrucomicrobia	Verrucomicrobiae	Verrucomicrobiales	DEV007	DEV007_ge	0.000239983	0.605882					sediment	-2.23642	2.53e-05				sediment	2.80409	1.56264e-18
Ref_Otu00646	Bacteria	Proteobacteria	Gammaproteobacteria	Cellvibrionales	Halieaceae	OM60_NOR5_clade	0.000160223	0.605882					sediment	-1.84757	2.53e-05				sediment	2.68282	6.69932e-14
Ref_Otu01623	Bacteria	Planctomycetes	Planctomycetacia	Pirellulales	Pirellulaceae	Blastopirellula	0.000152205	0.605882					sediment	-1.92803	2.53e-05				sediment	3.14424	3.88087e-19
Ref_Otu02086	Bacteria	Planctomycetes	OM190	OM190_or	OM190_fa	OM190_ge	0.000152114	0.605882					sediment	-1.66587	2.53e-05
Ref_Otu01067	Bacteria	Kiritimatiellaeota	Kiritimatiellae	Kiritimatiellales	Kiritimatiellaceae	R76-B128	0.000242151	0.6				water	sediment	-1.60148	2.53e-05
Ref_Otu01137	Bacteria	Proteobacteria	Gammaproteobacteria	Chromatiales	Sedimenticolaceae	uncultured	0.000226141	0.6					sediment	-2.18731	2.53e-05				sediment	2.82685	8.05678e-14
Ref_Otu02423	Bacteria	Planctomycetes	Planctomycetacia	Pirellulales	Pirellulaceae	Blastopirellula	0.000180361	0.6					sediment	-1.7646	2.53e-05				sediment	3.10716	3.26323e-15
Ref_Otu01130	Bacteria	Proteobacteria	Gammaproteobacteria	Chromatiales	Chromatiaceae	Lamprocystis	0.000288226	0.594118					sediment	-2.15457	2.53e-05
Ref_Otu02690	Bacteria	Kiritimatiellaeota	Kiritimatiellae	WCHB1-41	WCHB1-41_fa	WCHB1-41_ge	0.000226225	0.594118					sediment	-2.31422	2.53e-05				sediment	3.29374	6.08948e-27
Ref_Otu03841	Bacteria	Actinobacteria	Acidimicrobiia	Microtrichales	Ilumatobacteraceae	Ilumatobacter	0.000142823	0.594118					sediment	-2.10176	2.53e-05
Ref_Otu00901	Bacteria	Actinobacteria	Acidimicrobiia	Actinomarinales	uncultured	uncultured_ge	0.000170919	0.588235					sediment	-1.93782	2.53e-05
Ref_Otu02368	Bacteria	Proteobacteria	Deltaproteobacteria	Desulfobacterales	Desulfobulbaceae	Desulfopila	0.000564322	0.582353					sediment	-2.58196	2.53e-05
Ref_Otu01179	Bacteria	Bacteroidetes	Bacteroidia	Cytophagales	Cyclobacteriaceae	uncultured	0.000311722	0.582353					sediment	-2.3902	2.53e-05
Ref_Otu00844	Bacteria	Chloroflexi	Anaerolineae	Caldilineales	Caldilineaceae	uncultured	0.000157375	0.582353					sediment	-1.8554	2.53e-05
Ref_Otu02664	Bacteria	Bacteroidetes	Bacteroidia	Bacteroidales	Bacteroidetes_BD2-2	Bacteroidetes_BD2-2_ge	0.000254936	0.570588					sediment	-2.75092	2.53e-05				sediment	3.24341	1.8928e-25
Ref_Otu00770	Bacteria	Planctomycetes	Planctomycetacia	Planctomycetales	Gimesiaceae	uncultured	0.000137856	0.570588					sediment	-1.11746	2.53e-05
Ref_Otu02354	Bacteria	Proteobacteria	Deltaproteobacteria	Sva0485	Sva0485_fa	Sva0485_ge	0.000318156	0.564706					sediment	-2.811	2.53e-05				sediment	3.04731	1.13971e-24
Ref_Otu03040	Bacteria	Gemmatimonadetes	BD2-11_terrestrial_group	BD2-11_terrestrial_group_or	BD2-11_terrestrial_group_fa	BD2-11_terrestrial_group_ge	0.000150463	0.564706					sediment	-1.88738	2.53e-05				sediment	3.169	1.13216e-19
Ref_Otu01503	Bacteria	Planctomycetes	Phycisphaerae	MSBL9	4572-13	4572-13_ge	0.000264304	0.558824					sediment	-2.24208	2.53e-05
Ref_Otu00998	Bacteria	Bacteroidetes	Bacteroidia	Cytophagales	Cyclobacteriaceae	uncultured	0.000168828	0.558824					sediment	-1.65376	2.53e-05
Ref_Otu00952	Bacteria	Planctomycetes	Planctomycetacia	Pirellulales	Pirellulaceae	uncultured	0.000189	0.552941					sediment	-2.57585	2.53e-05
Ref_Otu01206	Bacteria	Proteobacteria	Deltaproteobacteria	Desulfuromonadales	Desulfuromonadaceae	Desulfuromusa	0.000183447	0.541176					sediment	-2.43289	2.53e-05				sediment	2.76862	7.74556e-22
Ref_Otu00495	Bacteria	Proteobacteria	Gammaproteobacteria	Cellvibrionales	Halieaceae	Halioglobus	0.000306571	0.535294					sediment	-2.11819	2.53e-05
Ref_Otu01957	Bacteria	Proteobacteria	Deltaproteobacteria	Myxococcales	MidBa8	MidBa8_ge	0.00022301	0.535294					sediment	-2.41362	2.53e-05				sediment	2.84328	8.619e-20
Ref_Otu01455	Bacteria	Bacteroidetes	Bacteroidia	Bacteroidetes_VC2.1_Bac22	Bacteroidetes_VC2.1_Bac22_fa	Bacteroidetes_VC2.1_Bac22_ge	0.000175516	0.535294					sediment	-1.40067	2.53e-05
Ref_Otu00445	Bacteria	Proteobacteria	Alphaproteobacteria	Rhodobacterales	Rhodobacteraceae	Rhodobacteraceae_unclassified	9.12e-05	0.535294				alga	sediment	-1.34551	2.53e-05
Ref_Otu02379	Bacteria	Bacteroidetes	Bacteroidia	Bacteroidales	Bacteroidetes_BD2-2	Bacteroidetes_BD2-2_ge	0.000321439	0.529412					sediment	-2.88566	2.53e-05				sediment	3.36897	1.4045e-28
Ref_Otu00984	Bacteria	Proteobacteria	Gammaproteobacteria	Chromatiales	Sedimenticolaceae	Sedimenticola	0.000299818	0.529412					sediment	-2.12378	2.53e-05
Ref_Otu01555	Bacteria	Proteobacteria	Deltaproteobacteria	Desulfobacterales	Desulfobacteraceae	SEEP-SRB1	0.000208185	0.529412					sediment	-2.39791	2.53e-05
Ref_Otu01783	Bacteria	Proteobacteria	Gammaproteobacteria	Thiohalorhabdales	Thiohalorhabdaceae	uncultured	0.000115124	0.529412					sediment	-1.87924	2.53e-05
Ref_Otu01680	Bacteria	Acidobacteria	Thermoanaerobaculia	Thermoanaerobaculales	Thermoanaerobaculaceae	B276-D12	0.000331075	0.523529					sediment	-2.66734	2.53e-05
Ref_Otu06448	Bacteria	Chloroflexi	Anaerolineae	Anaerolineales	Anaerolineaceae	Anaerolineaceae_unclassified	0.000190889	0.523529					sediment	-2.30414	2.53e-05				sediment	3.03567	3.69802e-22
Ref_Otu01642	Bacteria	Bacteroidetes	Bacteroidia	Flavobacteriales	Flavobacteriaceae	Flavobacteriaceae_unclassified	7.48e-05	0.523529					sediment	-2.46554	2.53e-05
Ref_Otu03408	Bacteria	Tenericutes	Mollicutes	Izimaplasmatales	Izimaplasmataceae	Izimaplasma	0.000185038	0.517647					sediment	-2.37032	2.53e-05
Ref_Otu02977	Bacteria	Bacteroidetes	Bacteroidia	Bacteroidia_unclassified	Bacteroidia_unclassified	Bacteroidia_unclassified	9.25e-05	0.517647					sediment	-2.01762	2.53e-05
Ref_Otu02545	Bacteria	Bacteroidetes	Bacteroidia	Bacteroidales	SB-5	SB-5_ge	0.000282221	0.511765					sediment	-2.48433	2.53e-05
Ref_Otu01992	Bacteria	Proteobacteria	Deltaproteobacteria	Desulfobacterales	Desulfobacteraceae	Sva0081_sediment_group	0.000223462	0.511765					sediment	-2.65382	2.53e-05				sediment	2.89298	6.19654e-22
Ref_Otu03809	Bacteria	Epsilonbacteraeota	Campylobacteria	Campylobacterales	Thiovulaceae	Sulfurimonas	0.000121959	0.511765					sediment	-1.64922	2.53e-05
Ref_Otu01552	Bacteria	Acidobacteria	Thermoanaerobaculia	Thermoanaerobaculales	Thermoanaerobaculaceae	Subgroup_23	0.000232089	0.505882					sediment	-2.26161	2.53e-05				sediment	3.18526	3.76223e-22
Ref_Otu01508	Bacteria	Acidobacteria	Thermoanaerobaculia	Thermoanaerobaculales	Thermoanaerobaculaceae	Subgroup_23	0.000224249	0.505882					sediment	-2.46721	2.53e-05
Ref_Otu02313	Bacteria	Kiritimatiellaeota	Kiritimatiellae	WCHB1-41	WCHB1-41_fa	WCHB1-41_ge	0.000214562	0.5					sediment	-2.07401	2.53e-05
Ref_Otu01483	Bacteria	Acidobacteria	Subgroup_17	Subgroup_17_or	Subgroup_17_fa	Subgroup_17_ge	0.000178554	0.5					sediment	-2.51857	2.53e-05				sediment	3.11232	1.48218e-22
Ref_Otu02043	Bacteria	Verrucomicrobia	Verrucomicrobiae	Verrucomicrobiales	Rubritaleaceae	Luteolibacter	0.000129149	0.5					sediment	-1.67017	2.53e-05
Ref_Otu04032	Bacteria	Planctomycetes	Pla4_lineage	Pla4_lineage_or	Pla4_lineage_fa	Pla4_lineage_ge	0.000158945	0.494118					sediment	-2.66213	2.53e-05
Ref_Otu02114	Bacteria	Planctomycetes	Planctomycetacia	Pirellulales	Pirellulaceae	Rhodopirellula	0.000147736	0.494118				water	sediment	-2.13958	2.53e-05
Ref_Otu12829	Bacteria	Proteobacteria	Gammaproteobacteria	Thiohalorhabdales	Thiohalorhabdaceae	uncultured	9.63e-05	0.494118					sediment	-1.832	2.53e-05
Ref_Otu02158	Bacteria	Planctomycetes	Planctomycetacia	Pirellulales	Pirellulaceae	Pirellulaceae_unclassified	0.000140732	0.488235					sediment	-2.40198	2.53e-05
Ref_Otu04005	Bacteria	Cyanobacteria	Oxyphotobacteria	Synechococcales	Cyanobiaceae	Synechococcus_MBIC10613	0.000136632	0.488235					sediment	-2.07554	2.53e-05				sediment	3.18538	2.32556e-19
Ref_Otu00332	Bacteria	Bacteroidetes	Bacteroidia	Flavobacteriales	Flavobacteriaceae	Flavobacteriaceae_unclassified	7.88e-05	0.488235				epi	sediment	-1.32723	2.53e-05
Ref_Otu02771	Bacteria	Proteobacteria	Deltaproteobacteria	NB1-j	NB1-j_fa	NB1-j_ge	0.000178367	0.482353					sediment	-3.02225	2.53e-05
Ref_Otu00550	Bacteria	Verrucomicrobia	Verrucomicrobiae	Verrucomicrobiales	Rubritaleaceae	Roseibacillus	0.000130783	0.482353				water	sediment	-1.71777	2.53e-05
Ref_Otu01101	Bacteria	Proteobacteria	Gammaproteobacteria	Thiohalorhabdales	Thiohalorhabdaceae	uncultured	8.93e-05	0.482353					sediment	-1.91823	2.53e-05
Ref_Otu03347	Bacteria	Latescibacteria	Latescibacteria_cl	Latescibacteria_or	Latescibacteria_fa	Latescibacteria_ge	0.000144478	0.476471					sediment	-2.63288	2.53e-05				sediment	3.26096	2.68946e-24
Ref_Otu03375	Bacteria	Proteobacteria	Deltaproteobacteria	Bradymonadales	Bradymonadales_fa	Bradymonadales_ge	5.89e-05	0.476471					sediment	-1.10921	2.53e-05
Ref_Otu01048	Bacteria	Planctomycetes	Planctomycetacia	Pirellulales	Pirellulaceae	uncultured	0.000191461	0.470588					sediment	-2.40473	2.53e-05				sediment	3.19753	2.12696e-22
Ref_Otu04669	Bacteria	Cloacimonetes	Cloacimonadia	Cloacimonadales	MSBL8	MSBL8_ge	0.000167887	0.470588					sediment	-2.66806	2.53e-05
Ref_Otu02682	Bacteria	Bacteroidetes	Bacteroidia	Flavobacteriales	Flavobacteriaceae	Psychroflexus	0.000224694	0.464706					sediment	-1.30185	2.53e-05
Ref_Otu01216	Bacteria	Bacteroidetes	Bacteroidia	Flavobacteriales	Flavobacteriaceae	Eudoraea	0.000102137	0.464706					sediment	-1.29578	2.53e-05
Ref_Otu00342	Bacteria	Verrucomicrobia	Verrucomicrobiae	Verrucomicrobiales	DEV007	DEV007_ge	7.67e-05	0.464706					sediment	-1.73743	2.53e-05
Ref_Otu04047	Bacteria	Latescibacteria	Latescibacteria_cl	Latescibacteria_or	Latescibacteria_fa	Latescibacteria_ge	0.000163518	0.458824					sediment	-2.31438	2.53e-05				sediment	3.18418	1.89049e-23
Ref_Otu00803	Bacteria	Bacteroidetes	Bacteroidia	Bacteroidia_unclassified	Bacteroidia_unclassified	Bacteroidia_unclassified	0.000111897	0.458824					sediment	-1.90468	2.53e-05
Ref_Otu03064	Bacteria	Kiritimatiellaeota	Kiritimatiellae	WCHB1-41	WCHB1-41_fa	WCHB1-41_ge	0.000229539	0.452941					sediment	-2.45897	2.53e-05
Ref_Otu03713	Bacteria	Calditrichaeota	Calditrichia	Calditrichales	Calditrichaceae	Calditrichaceae_ge	0.000218833	0.452941					sediment	-2.82462	2.53e-05				sediment	3.20871	9.20056e-20
Ref_Otu05478	Bacteria	LCP-89	LCP-89_cl	LCP-89_or	LCP-89_fa	LCP-89_ge	0.000182825	0.452941					sediment	-2.11164	2.53e-05				sediment	3.14266	5.22261e-19
Ref_Otu01627	Bacteria	Proteobacteria	Deltaproteobacteria	Sva0485	Sva0485_fa	Sva0485_ge	0.000145262	0.452941					sediment	-2.92619	2.53e-05				sediment	2.80447	6.23297e-17
Ref_Otu02740	Bacteria	Latescibacteria	Latescibacteria_cl	Latescibacteria_or	Latescibacteria_fa	Latescibacteria_ge	0.000114722	0.452941					sediment	-2.05811	2.53e-05				sediment	3.06644	1.31318e-18
Ref_Otu01925	Bacteria	Proteobacteria	Gammaproteobacteria	Chromatiales	Chromatiaceae	Halochromatium	8.91e-05	0.452941					sediment	-2.42203	2.53e-05				sediment	2.69258	6.55786e-16
Ref_Otu05748	Bacteria	Acidobacteria	Subgroup_22	Subgroup_22_or	Subgroup_22_fa	Subgroup_22_ge	0.000321924	0.447059					sediment	-3.08721	2.53e-05				sediment	3.36631	1.0177e-23
Ref_Otu05288	Bacteria	Proteobacteria	Gammaproteobacteria	Chromatiales	Sedimenticolaceae	Sedimenticola	0.000228219	0.447059					sediment	-2.60049	2.53e-05
Ref_Otu01774	Bacteria	Planctomycetes	OM190	OM190_or	OM190_fa	OM190_ge	0.000123915	0.447059					sediment	-2.23433	2.53e-05				sediment	2.96021	7.63147e-15
Ref_Otu03474	Bacteria	Epsilonbacteraeota	Campylobacteria	Campylobacterales	Thiovulaceae	Sulfurimonas	6.61e-05	0.447059					sediment	-1.38725	2.53e-05
Ref_Otu04959	Bacteria	Acidobacteria	Subgroup_22	Subgroup_22_or	Subgroup_22_fa	Subgroup_22_ge	0.000175435	0.441176					sediment	-3.19019	2.53e-05				sediment	3.15984	3.61039e-27
Ref_Otu01493	Bacteria	Planctomycetes	Planctomycetacia	Pirellulales	Pirellulaceae	Pir4_lineage	0.000153927	0.441176					sediment	-2.34918	2.53e-05				sediment	3.18492	3.95465e-25
Ref_Otu01678	Bacteria	Planctomycetes	Planctomycetacia	Pirellulales	Pirellulaceae	Rhodopirellula	0.0001978	0.435294					sediment	-2.88827	2.53e-05				sediment	3.20043	3.09934e-24
Ref_Otu01369	Bacteria	Bacteroidetes	Bacteroidia	Flavobacteriales	Flavobacteriaceae	Maritimimonas	0.000165002	0.435294					sediment	-2.25658	2.53e-05
Ref_Otu02403	Bacteria	Acidobacteria	Subgroup_26	Subgroup_26_or	Subgroup_26_fa	Subgroup_26_ge	0.000147316	0.435294					sediment	-2.11389	2.53e-05
Ref_Otu02015	Bacteria	Kiritimatiellaeota	Kiritimatiellae	WCHB1-41	WCHB1-41_fa	WCHB1-41_ge	0.000139826	0.435294					sediment	-2.44712	2.53e-05
Ref_Otu01260	Bacteria	Bacteroidetes	Bacteroidia	Chitinophagales	uncultured	uncultured_ge	9.56e-05	0.435294					sediment	-1.70844	2.53e-05
Ref_Otu01132	Bacteria	Planctomycetes	Planctomycetacia	Pirellulales	Pirellulaceae	Pirellulaceae_unclassified	8.16e-05	0.435294					sediment	-1.66504	2.53e-05
Ref_Otu06532	Bacteria	Proteobacteria	Gammaproteobacteria	Cellvibrionales	Halieaceae	Halieaceae_unclassified	0.000342401	0.429412					sediment	-3.72627	2.53e-05
Ref_Otu06075	Bacteria	Bacteroidetes	Bacteroidia	Sphingobacteriales	ST-12K33	ST-12K33_ge	0.000162674	0.429412					sediment	-2.21317	2.53e-05
Ref_Otu08374	Bacteria	Proteobacteria	Deltaproteobacteria	Desulfobacterales	Desulfobulbaceae	Desulforhopalus	8.47e-05	0.429412					sediment	-1.88056	2.53e-05
Ref_Otu03908	Bacteria	Bacteroidetes	Bacteroidia	Bacteroidales	Bacteroidetes_BD2-2	Bacteroidetes_BD2-2_ge	6.78e-05	0.429412					sediment	-2.21979	2.53e-05				sediment	2.78572	7.84349e-17
Ref_Otu00248	Bacteria	Fusobacteria	Fusobacteriia	Fusobacteriales	Fusobacteriaceae	Propionigenium	6.18e-05	0.429412					sediment	-1.76473	2.53e-05				sediment	3.00763	5.17566e-10
Ref_Otu02431	Bacteria	Proteobacteria	Gammaproteobacteria	Arenicellales	Arenicellaceae	Candidatus_Thiosymbion	0.000212416	0.423529					sediment	-2.64408	2.53e-05
Ref_Otu01535	Bacteria	Bacteroidetes	Bacteroidia	Chitinophagales	Saprospiraceae	uncultured	0.000182674	0.423529					sediment	-2.7787	2.53e-05				sediment	3.08801	8.10048e-22
Ref_Otu03244	Bacteria	Proteobacteria	Deltaproteobacteria	Desulfarculales	Desulfarculaceae	Desulfatiglans	0.000105299	0.423529					sediment	-2.38539	2.53e-05				sediment	2.75707	1.67664e-20
Ref_Otu02926	Bacteria	Bacteroidetes	Bacteroidia	Cytophagales	Cyclobacteriaceae	uncultured	9.96e-05	0.423529					sediment	-2.06098	2.53e-05
Ref_Otu02729	Bacteria	Planctomycetes	Planctomycetacia	Pirellulales	Pirellulaceae	Pirellulaceae_unclassified	0.000209979	0.417647					sediment	-2.34284	2.53e-05				sediment	3.13926	1.09985e-15
Ref_Otu06329	Bacteria	Verrucomicrobia	Verrucomicrobiae	Pedosphaerales	Pedosphaeraceae	Pedosphaeraceae_ge	8.41e-05	0.417647					sediment	-2.39222	2.53e-05				sediment	2.66349	3.45648e-15
Ref_Otu03672	Bacteria	Proteobacteria	Deltaproteobacteria	Desulfobacterales	Desulfobulbaceae	uncultured	0.000244168	0.411765					sediment	-2.45364	2.53e-05
Ref_Otu04457	Bacteria	Bacteroidetes	Bacteroidia	Bacteroidales	Bacteroidetes_vadinHA17	Bacteroidetes_vadinHA17_ge	0.000154968	0.411765					sediment	-2.9574	2.53e-05
Ref_Otu03747	Bacteria	Bacteroidetes	Bacteroidia	Chitinophagales	Saprospiraceae	Portibacter	0.000111202	0.411765					sediment	-2.23893	2.53e-05				sediment	2.88927	2.47113e-17
Ref_Otu02970	Bacteria	Planctomycetes	Phycisphaerae	MSBL9	SG8-4	SG8-4_ge	0.000106536	0.411765					sediment	-3.02645	2.53e-05				sediment	3.28184	6.44248e-25
Ref_Otu02073	Bacteria	Planctomycetes	Planctomycetacia	Pirellulales	Pirellulaceae	Rhodopirellula	0.000205828	0.405882					sediment	-3.37757	2.53e-05				sediment	3.2958	4.77609e-27
Ref_Otu02258	Bacteria	Firmicutes	Clostridia	Clostridiales	Ruminococcaceae	Ruminococcaceae_unclassified	0.000161702	0.405882					sediment	-2.8287	2.53e-05
Ref_Otu01300	Bacteria	Proteobacteria	Gammaproteobacteria	Thiohalorhabdales	Thiohalorhabdaceae	uncultured	9.63e-05	0.405882					sediment	-1.78154	2.53e-05
Ref_Otu00932	Bacteria	Planctomycetes	Planctomycetacia	Planctomycetales	Gimesiaceae	uncultured	6.51e-05	0.405882					sediment	-2.29898	2.53e-05
Ref_Otu24162	Bacteria	Bacteroidetes	Bacteroidia	Bacteroidales	Bacteroidetes_BD2-2	Bacteroidetes_BD2-2_ge	6.43e-05	0.405882					sediment	-2.10342	2.53e-05
Ref_Otu02827	Bacteria	Calditrichaeota	Calditrichia	Calditrichales	Calditrichaceae	Calditrichaceae_ge	0.000153017	0.4					sediment	-2.8349	2.53e-05
Ref_Otu03790	Bacteria	Proteobacteria	Deltaproteobacteria	Sva0485	Sva0485_fa	Sva0485_ge	0.000146482	0.4					sediment	-3.28278	2.53e-05
Ref_Otu02506	Bacteria	Proteobacteria	Gammaproteobacteria	Gammaproteobacteria_unclassified	Gammaproteobacteria_unclassified	Gammaproteobacteria_unclassified	0.000127139	0.4					sediment	-2.13058	2.53e-05				sediment	2.59565	6.6303e-10
Ref_Otu01464	Bacteria	Verrucomicrobia	Verrucomicrobiae	Verrucomicrobiales	DEV007	DEV007_ge	0.000115327	0.4					sediment	-2.84664	2.53e-05
Ref_Otu01595	Bacteria	Planctomycetes	Planctomycetacia	Pirellulales	Pirellulaceae	Pirellula	0.000113656	0.4					sediment	-2.91723	2.53e-05				sediment	3.22376	4.70405e-24
Ref_Otu02217	Bacteria	Proteobacteria	Gammaproteobacteria	Gammaproteobacteria_unclassified	Gammaproteobacteria_unclassified	Gammaproteobacteria_unclassified	0.000112371	0.4					sediment	-2.48933	2.53e-05
Ref_Otu22673	Bacteria	Bacteroidetes	Bacteroidia	Flavobacteriales	Cryomorphaceae	uncultured	0.000104972	0.4					sediment	-2.2877	2.53e-05
Ref_Otu01281	Bacteria	Proteobacteria	Alphaproteobacteria	Rhodobacterales	Rhodobacteraceae	Rhodobacteraceae_unclassified	8.5e-05	0.4					sediment	-1.48254	2.53e-05
Ref_Otu02032	Bacteria	Proteobacteria	Deltaproteobacteria	Desulfuromonadales	Geobacteraceae	Geopsychrobacter	6.04e-05	0.4					sediment	-1.90789	2.53e-05
Ref_Otu03061	Bacteria	Proteobacteria	Deltaproteobacteria	Desulfarculales	Desulfarculaceae	Desulfatiglans	0.000127863	0.394118					sediment	-3.05632	2.53e-05				sediment	2.7601	1.54479e-24
Ref_Otu03177	Bacteria	Bacteroidetes	Bacteroidia	Cytophagales	Cyclobacteriaceae	uncultured	0.000121778	0.394118					sediment	-2.25566	2.53e-05
Ref_Otu05344	Bacteria	Planctomycetes	OM190	OM190_or	OM190_fa	OM190_ge	0.000118141	0.394118					sediment	-2.45256	2.53e-05				sediment	3.0913	8.9338e-18
Ref_Otu04250	Bacteria	Bacteroidetes	Bacteroidia	Bacteroidetes_VC2.1_Bac22	Bacteroidetes_VC2.1_Bac22_fa	Bacteroidetes_VC2.1_Bac22_ge	0.00010655	0.394118					sediment	-2.15884	2.53e-05
Ref_Otu01121	Bacteria	Chloroflexi	Anaerolineae	Anaerolineales	Anaerolineaceae	uncultured	7.64e-05	0.394118					sediment	-2.14301	2.53e-05				sediment	2.96773	3.36617e-11
Ref_Otu04355	Bacteria	Proteobacteria	Deltaproteobacteria	Desulfobacterales	Desulfobacteraceae	Sva0081_sediment_group	0.000166928	0.388235					sediment	-2.44204	2.53e-05
Ref_Otu03390	Bacteria	Bacteroidetes	Bacteroidia	Bacteroidales	Bacteroidetes_BD2-2	Bacteroidetes_BD2-2_ge	0.000119459	0.388235					sediment	-2.74138	2.53e-05				sediment	3.08866	1.01251e-24
Ref_Otu03295	Bacteria	Bacteroidetes	Bacteroidia	Cytophagales	Cyclobacteriaceae	uncultured	8.44e-05	0.388235					sediment	-2.00452	2.53e-05
Ref_Otu05224	Bacteria	Kiritimatiellaeota	Kiritimatiellae	Kiritimatiellae_unclassified	Kiritimatiellae_unclassified	Kiritimatiellae_unclassified	4.02e-05	0.388235					sediment	-1.93673	2.53e-05
Ref_Otu01917	Bacteria	Proteobacteria	Gammaproteobacteria	Chromatiales	Sedimenticolaceae	Sedimenticola	0.000223392	0.382353					sediment	-3.28996	2.53e-05				sediment	2.94416	6.2389e-28
Ref_Otu00882	Bacteria	Proteobacteria	Deltaproteobacteria	Syntrophobacterales	Syntrophobacteraceae	uncultured	0.000131203	0.382353					sediment	-2.89315	2.53e-05				sediment	2.72891	4.73484e-24
Ref_Otu02940	Bacteria	Verrucomicrobia	Verrucomicrobiae	Verrucomicrobiales	Verrucomicrobiales_unclassified	Verrucomicrobiales_unclassified	9.85e-05	0.382353					sediment	-2.85581	2.53e-05				sediment	2.57432	1.73463e-16
Ref_Otu04123	Bacteria	Proteobacteria	Deltaproteobacteria	Desulfobacterales	Desulfobacteraceae	Desulfatirhabdium	9.75e-05	0.382353					sediment	-2.79235	2.53e-05
Ref_Otu01341	Bacteria	Proteobacteria	Gammaproteobacteria	Betaproteobacteriales	Nitrosomonadaceae	Nitrosomonas	0.000201167	0.376471					sediment	-1.60994	2.53e-05
Ref_Otu03992	Bacteria	Chloroflexi	Anaerolineae	Anaerolineales	Anaerolineaceae	uncultured	0.000131883	0.376471					sediment	-2.76318	2.53e-05				sediment	2.99552	8.65368e-18
Ref_Otu02806	Bacteria	Verrucomicrobia	Verrucomicrobiae	Verrucomicrobiales	Rubritaleaceae	uncultured	0.0001016	0.376471					sediment	-2.83925	2.53e-05				sediment	2.68466	5.01889e-20
Ref_Otu01645	Bacteria	Nitrospirae	Nitrospira	Nitrospirales	Nitrospiraceae	Nitrospira	0.0001	0.376471					sediment	-2.33416	2.53e-05
Ref_Otu11433	Bacteria	Verrucomicrobia	Verrucomicrobiae	Verrucomicrobiales	Rubritaleaceae	Luteolibacter	8.8e-05	0.376471					sediment	-2.12274	2.53e-05
Ref_Otu05920	Bacteria	Proteobacteria	Deltaproteobacteria	MBNT15	MBNT15_fa	MBNT15_ge	8.32e-05	0.376471					sediment	-2.31191	2.53e-05				sediment	2.69994	6.42936e-19
Ref_Otu01423	Bacteria	Planctomycetes	Planctomycetacia	Pirellulales	Pirellulaceae	Blastopirellula	8.11e-05	0.376471					sediment	-2.66098	2.53e-05
Ref_Otu01542	Bacteria	Proteobacteria	Deltaproteobacteria	Bdellovibrionales	Bacteriovoracaceae	Peredibacter	7.3e-05	0.376471					sediment	-1.6202	2.53e-05
Ref_Otu05558	Bacteria	Acidobacteria	Thermoanaerobaculia	Thermoanaerobaculales	Thermoanaerobaculaceae	Subgroup_23	5.86e-05	0.376471					sediment	-2.6269	2.53e-05				sediment	2.87317	5.19043e-21
Ref_Otu05188	Bacteria	Planctomycetes	Phycisphaerae	Phycisphaerales	Phycisphaeraceae	CL500-3	4.56e-05	0.376471					sediment	-1.75212	2.53e-05
Ref_Otu02525	Bacteria	Proteobacteria	Gammaproteobacteria	Gammaproteobacteria_Incertae_Sedis	Unknown_Family	uncultured	0.0001857	0.370588					sediment	-2.95468	2.53e-05
Ref_Otu03403	Bacteria	Kiritimatiellaeota	Kiritimatiellae	WCHB1-41	WCHB1-41_fa	WCHB1-41_ge	0.000126335	0.370588					sediment	-2.70726	2.53e-05				sediment	3.1802	4.81902e-24
Ref_Otu01923	Bacteria	Proteobacteria	Gammaproteobacteria	Thiotrichales	Thiotrichaceae	uncultured	0.000119046	0.370588					sediment	-2.29733	2.53e-05
Ref_Otu03073	Bacteria	Acidobacteria	Subgroup_21	Subgroup_21_or	Subgroup_21_fa	Subgroup_21_ge	0.000118957	0.370588					sediment	-2.35349	2.53e-05
Ref_Otu01238	Bacteria	Planctomycetes	Planctomycetacia	Planctomycetales	Rubinisphaeraceae	uncultured	0.000104764	0.370588					sediment	-2.18832	2.53e-05
Ref_Otu03539	Bacteria	Acidobacteria	Subgroup_21	Subgroup_21_or	Subgroup_21_fa	Subgroup_21_ge	6.21e-05	0.370588					sediment	-2.4353	2.53e-05				sediment	3.01661	1.24473e-24
Ref_Otu09366	Bacteria	Planctomycetes	Planctomycetacia	Pirellulales	Pirellulaceae	Pirellula	0.000184549	0.364706					sediment	-2.64014	2.53e-05				sediment	3.22174	7.74584e-20
Ref_Otu02026	Bacteria	Proteobacteria	Gammaproteobacteria	Ectothiorhodospirales	Thioalkalispiraceae	Thiohalophilus	0.000161613	0.364706					sediment	-2.44026	2.53e-05
Ref_Otu00832	Bacteria	Chloroflexi	Anaerolineae	Anaerolineales	Anaerolineaceae	uncultured	0.00012473	0.364706					sediment	-1.68983	2.53e-05
Ref_Otu03980	Bacteria	Planctomycetes	OM190	OM190_or	OM190_fa	OM190_ge	8.15e-05	0.364706					sediment	-2.22944	2.53e-05				sediment	3.17984	1.64503e-10
Ref_Otu02539	Bacteria	Proteobacteria	Gammaproteobacteria	Gammaproteobacteria_unclassified	Gammaproteobacteria_unclassified	Gammaproteobacteria_unclassified	7.71e-05	0.364706					sediment	-2.36035	2.53e-05
Ref_Otu00866	Bacteria	Planctomycetes	Planctomycetacia	Pirellulales	Pirellulaceae	Pir4_lineage	8.14e-05	0.358824					sediment	-2.52703	2.53e-05				sediment	3.25797	2.81306e-22
Ref_Otu01308	Bacteria	Proteobacteria	Gammaproteobacteria	Steroidobacterales	Woeseiaceae	Woeseia	6.08e-05	0.358824					sediment	-1.75744	2.53e-05
Ref_Otu03182	Bacteria	Proteobacteria	Gammaproteobacteria	KI89A_clade	KI89A_clade_fa	KI89A_clade_ge	3.99e-05	0.358824					sediment	-1.79057	2.53e-05
Ref_Otu03542	Bacteria	Proteobacteria	Deltaproteobacteria	Bdellovibrionales	Bdellovibrionaceae	Bdellovibrio	3.43e-05	0.358824					sediment	-2.05403	2.53e-05
Ref_Otu04212	Bacteria	Bacteroidetes	Bacteroidia	Bacteroidales	Bacteroidetes_BD2-2	Bacteroidetes_BD2-2_ge	0.000108504	0.352941					sediment	-2.54343	2.53e-05
Ref_Otu00946	Bacteria	Actinobacteria	Acidimicrobiia	Actinomarinales	uncultured	uncultured_ge	8.68e-05	0.352941					sediment	-1.95004	2.53e-05
Ref_Otu03215	Bacteria	Planctomycetes	Planctomycetacia	Pirellulales	Pirellulaceae	Pirellulaceae_unclassified	7.28e-05	0.352941					sediment	-1.70704	2.53e-05				sediment	3.20021	6.48156e-20
Ref_Otu03915	Bacteria	Planctomycetes	OM190	OM190_or	OM190_fa	OM190_ge	6.56e-05	0.352941					sediment	-2.45524	2.53e-05				sediment	3.13645	1.74793e-16
Ref_Otu02953	Bacteria	Bacteroidetes	Bacteroidia	Chitinophagales	Saprospiraceae	Saprospiraceae_unclassified	6.51e-05	0.352941					sediment	-2.45691	2.53e-05				sediment	2.80542	5.93172e-19
Ref_Otu00180	Bacteria	Proteobacteria	Alphaproteobacteria	Rhodobacterales	Rhodobacteraceae	Rhodobacteraceae_unclassified	6.39e-05	0.352941					sediment	-2.92151	2.53e-05
Ref_Otu04430	Bacteria	Verrucomicrobia	Verrucomicrobiae	Opitutales	uncultured	uncultured_ge	5.63e-05	0.352941					sediment	-2.75058	2.53e-05				sediment	2.82192	1.74112e-21
Ref_Otu02256	Bacteria	Bacteroidetes	Ignavibacteria	OPB56	OPB56_fa	OPB56_ge	3.86e-05	0.352941					sediment	-1.58309	2.53e-05
Ref_Otu03807	Bacteria	Kiritimatiellaeota	Kiritimatiellae	WCHB1-41	WCHB1-41_fa	WCHB1-41_ge	0.000144353	0.341176					sediment	-2.528	2.53e-05
Ref_Otu04453	Bacteria	Bacteroidetes	Bacteroidia	Chitinophagales	Saprospiraceae	uncultured	0.000124637	0.341176					sediment	-1.91664	2.53e-05
Ref_Otu11088	Bacteria	Bacteroidetes	Bacteroidia	Bacteroidales	Bacteroidetes_BD2-2	Bacteroidetes_BD2-2_ge	8.39e-05	0.341176					sediment	-3.229	2.53e-05				sediment	2.93438	1.26733e-18
Ref_Otu00632	Bacteria	Proteobacteria	Gammaproteobacteria	SZB50	SZB50_fa	SZB50_ge	7.23e-05	0.341176					sediment	-2.47364	2.53e-05
Ref_Otu08306	Bacteria	Verrucomicrobia	Verrucomicrobiae	Pedosphaerales	Pedosphaeraceae	Pedosphaeraceae_ge	7.17e-05	0.341176					sediment	-2.47331	2.53e-05
Ref_Otu01521	Bacteria	Planctomycetes	Planctomycetacia	Pirellulales	Pirellulaceae	Rhodopirellula	6.64e-05	0.341176					sediment	-3.12418	2.53e-05				sediment	3.32152	2.99583e-20
Ref_Otu02774	Bacteria	Verrucomicrobia	Verrucomicrobiae	Pedosphaerales	Pedosphaeraceae	Pedosphaeraceae_ge	2.9e-05	0.341176					sediment	-1.5465	2.53e-05
Ref_Otu04269	Bacteria	Proteobacteria	Deltaproteobacteria	Desulfobacterales	Desulfobulbaceae	uncultured	0.000139538	0.335294					sediment	-2.80317	2.53e-05
Ref_Otu01223	Bacteria	Planctomycetes	Planctomycetacia	Pirellulales	Pirellulaceae	Rhodopirellula	0.000105993	0.335294					sediment	-3.44199	2.53e-05				sediment	3.26932	2.10296e-25
Ref_Otu04802	Bacteria	Bacteroidetes	Bacteroidia	Bacteroidetes_VC2.1_Bac22	Bacteroidetes_VC2.1_Bac22_fa	Bacteroidetes_VC2.1_Bac22_ge	0.000100539	0.335294					sediment	-1.79484	2.53e-05				sediment	2.88277	8.93344e-17
Ref_Otu04263	Bacteria	Planctomycetes	OM190	OM190_or	OM190_fa	OM190_ge	8.51e-05	0.335294					sediment	-2.69567	2.53e-05
Ref_Otu03862	Bacteria	Proteobacteria	Deltaproteobacteria	Desulfobacterales	Desulfobacteraceae	Desulfonatronobacter	8.45e-05	0.335294					sediment	-2.55299	2.53e-05
Ref_Otu03373	Bacteria	Calditrichaeota	Calditrichia	Calditrichales	Calditrichaceae	Calditrichaceae_ge	8.34e-05	0.335294					sediment	-2.60834	2.53e-05
Ref_Otu02150	Bacteria	Bacteroidetes	Bacteroidia	Chitinophagales	Saprospiraceae	uncultured	7.2e-05	0.335294					sediment	-3.8353	2.53e-05
Ref_Otu03335	Bacteria	Proteobacteria	Gammaproteobacteria	Ga0077536	Ga0077536_fa	Ga0077536_ge	6.61e-05	0.335294				epi	sediment	-2.31891	2.53e-05
Ref_Otu04296	Bacteria	Aegiribacteria	Aegiribacteria_cl	Aegiribacteria_or	Aegiribacteria_fa	Aegiribacteria_ge	0.000115786	0.329412					sediment	-3.31451	2.53e-05				sediment	2.94094	6.74374e-16
Ref_Otu08140	Bacteria	Planctomycetes	Phycisphaerae	MSBL9	4572-13	4572-13_ge	0.00010927	0.329412					sediment	-2.78013	2.53e-05				sediment	3.15079	2.52295e-15
Ref_Otu06026	Bacteria	Planctomycetes	Phycisphaerae	MSBL9	SG8-4	SG8-4_ge	0.000103736	0.329412					sediment	-2.81401	2.53e-05
Ref_Otu03693	Bacteria	Kiritimatiellaeota	Kiritimatiellae	WCHB1-41	WCHB1-41_fa	WCHB1-41_ge	6.83e-05	0.329412					sediment	-1.63641	2.53e-05
Ref_Otu02318	Bacteria	Planctomycetes	Planctomycetacia	Pirellulales	Pirellulaceae	Pir4_lineage	5.89e-05	0.329412					sediment	-2.41812	2.53e-05				sediment	3.31978	9.25534e-19
Ref_Otu01942	Bacteria	Planctomycetes	OM190	OM190_or	OM190_fa	OM190_ge	0.000130394	0.323529					sediment	-2.68431	2.53e-05
Ref_Otu05544	Bacteria	Kiritimatiellaeota	Kiritimatiellae	WCHB1-41	WCHB1-41_fa	WCHB1-41_ge	9.28e-05	0.323529					sediment	-2.81593	2.53e-05				sediment	3.16865	3.26329e-24
Ref_Otu04613	Bacteria	Planctomycetes	Planctomycetacia	Pirellulales	Pirellulaceae	uncultured	8.93e-05	0.323529					sediment	-2.88132	2.53e-05				sediment	3.13635	8.20902e-16
Ref_Otu14319	Bacteria	Epsilonbacteraeota	Campylobacteria	Campylobacterales	Thiovulaceae	Sulfurimonas	6.37e-05	0.323529					sediment	-2.58692	2.53e-05
Ref_Otu11487	Bacteria	Proteobacteria	Deltaproteobacteria	Desulfobacterales	Desulfobacteraceae	Desulfatirhabdium	5.77e-05	0.323529					sediment	-1.768	2.53e-05				sediment	2.58041	7.01564e-18
Ref_Otu03262	Bacteria	Proteobacteria	Deltaproteobacteria	Bradymonadales	Bradymonadales_fa	Bradymonadales_ge	3.16e-05	0.323529					sediment	-2.16742	2.53e-05
Ref_Otu04219	Bacteria	Proteobacteria	Gammaproteobacteria	Thiotrichales	Thiotrichaceae	uncultured	0.000136756	0.317647					sediment	-2.90389	2.53e-05				sediment	2.71042	2.6183e-24
Ref_Otu05596	Bacteria	Planctomycetes	OM190	OM190_or	OM190_fa	OM190_ge	0.000117371	0.317647					sediment	-2.48738	2.53e-05
Ref_Otu06297	Bacteria	Proteobacteria	Gammaproteobacteria	Gammaproteobacteria_unclassified	Gammaproteobacteria_unclassified	Gammaproteobacteria_unclassified	0.00010961	0.317647					sediment	-2.23087	2.53e-05
Ref_Otu07895	Bacteria	Latescibacteria	Latescibacteria_cl	Latescibacteria_or	Latescibacteria_fa	Latescibacteria_ge	0.000100923	0.317647					sediment	-2.74355	2.53e-05				sediment	3.14269	1.93516e-25
Ref_Otu04458	Bacteria	Planctomycetes	Planctomycetacia	Pirellulales	Pirellulaceae	Pirellula	8.9e-05	0.317647					sediment	-2.75106	2.53e-05
Ref_Otu05574	Bacteria	Bacteroidetes	Bacteroidia	Sphingobacteriales	Lentimicrobiaceae	Lentimicrobiaceae_ge	8.44e-05	0.317647					sediment	-2.1007	2.53e-05
Ref_Otu04471	Bacteria	Verrucomicrobia	Verrucomicrobiae	LD1-PB3	LD1-PB3_fa	LD1-PB3_ge	8.15e-05	0.317647					sediment	-2.20217	2.53e-05
Ref_Otu06265	Bacteria	Verrucomicrobia	Verrucomicrobiae	Pedosphaerales	Pedosphaeraceae	Pedosphaeraceae_ge	6.85e-05	0.317647					sediment	-2.26281	2.53e-05
Ref_Otu02694	Bacteria	Proteobacteria	Gammaproteobacteria	Ectothiorhodospirales	Thioalkalispiraceae	SS1-B-09-64	6.65e-05	0.317647					sediment	-3.41781	2.53e-05
Ref_Otu08577	Bacteria	Proteobacteria	Deltaproteobacteria	Desulfobacterales	Desulfobulbaceae	Desulfobulbus	6.61e-05	0.317647					sediment	-2.68463	2.53e-05				sediment	2.67861	1.87997e-21
Ref_Otu05896	Bacteria	Bacteroidetes	Bacteroidia	Chitinophagales	Saprospiraceae	uncultured	4.65e-05	0.317647					sediment	-2.08058	2.53e-05
Ref_Otu04496	Bacteria	Proteobacteria	Deltaproteobacteria	Myxococcales	Sandaracinaceae	uncultured	4.54e-05	0.317647					sediment	-1.94099	2.53e-05
Ref_Otu04003	Bacteria	Planctomycetes	OM190	OM190_or	OM190_fa	OM190_ge	3.1e-05	0.317647					sediment	-2.27228	2.53e-05
Ref_Otu01449	Bacteria	Proteobacteria	Deltaproteobacteria	Desulfobacterales	Desulfobacteraceae	Sva0081_sediment_group	9.77e-05	0.311765					sediment	-3.01748	2.53e-05				sediment	2.67042	5.05618e-23
Ref_Otu03580	Bacteria	Firmicutes	Clostridia	Clostridiales	Ruminococcaceae	Ruminococcaceae_unclassified	8.13e-05	0.311765					sediment	-2.84597	2.53e-05
Ref_Otu04539	Bacteria	Proteobacteria	Deltaproteobacteria	Desulfobacterales	Desulfobacteraceae	Desulfobacteraceae_unclassified	8e-05	0.311765					sediment	-2.72234	2.53e-05				sediment	2.75827	2.77577e-17
Ref_Otu08404	Bacteria	Bacteroidetes	Bacteroidia	Bacteroidales	Bacteroidales_unclassified	Bacteroidales_unclassified	5.84e-05	0.311765					sediment	-1.74338	2.53e-05
Ref_Otu00722	Bacteria	Proteobacteria	Alphaproteobacteria	Parvibaculales	PS1_clade	PS1_clade_ge	5.33e-05	0.311765					sediment	-1.85113	2.53e-05
Ref_Otu00757	Bacteria	Planctomycetes	Planctomycetacia	Pirellulales	Pirellulaceae	Blastopirellula	4.63e-05	0.311765					sediment	-1.99739	2.53e-05				sediment	3.35884	1.89976e-14
Ref_Otu01405	Bacteria	Proteobacteria	Deltaproteobacteria	Desulfobacterales	Desulfobulbaceae	uncultured	4.34e-05	0.311765					sediment	-2.20711	2.53e-05
Ref_Otu02411	Bacteria	Bacteroidetes	Bacteroidia	Bacteroidales	Prolixibacteraceae	Prolixibacteraceae_ge	3.27e-05	0.311765					sediment	-1.72955	2.53e-05
Ref_Otu03477	Bacteria	Proteobacteria	Gammaproteobacteria	AT-s2-59	AT-s2-59_fa	AT-s2-59_ge	2.38e-05	0.311765					sediment	-2.02666	2.53e-05
Ref_Otu04570	Bacteria	Proteobacteria	Deltaproteobacteria	Desulfobacterales	Desulfobacteraceae	Desulfosarcina	0.000143638	0.305882					sediment	-3.02512	2.53e-05				sediment	2.85607	5.07093e-27
Ref_Otu03629	Bacteria	Acidobacteria	Subgroup_21	Subgroup_21_or	Subgroup_21_fa	Subgroup_21_ge	8.32e-05	0.305882					sediment	-2.85757	2.53e-05
Ref_Otu01788	Bacteria	Planctomycetes	Planctomycetacia	Planctomycetales	Gimesiaceae	uncultured	4.53e-05	0.305882					sediment	-1.66884	2.53e-05
Ref_Otu01620	Bacteria	Proteobacteria	Gammaproteobacteria	Chromatiales	Sedimenticolaceae	Sedimenticolaceae_unclassified	4.33e-05	0.305882					sediment	-2.0862	2.53e-05				sediment	2.68873	5.22677e-13
Ref_Otu02233	Bacteria	Planctomycetes	Planctomycetacia	Pirellulales	Pirellulaceae	Pirellula	0.00011456	0.3					sediment	-3.21004	2.53e-05				sediment	3.12862	2.70258e-25
Ref_Otu02516	Bacteria	Calditrichaeota	Calditrichia	Calditrichales	Calditrichaceae	Calditrichaceae_ge	0.000108566	0.3					sediment	-2.9559	2.53e-05
Ref_Otu04415	Bacteria	Verrucomicrobia	Verrucomicrobiae	Pedosphaerales	Pedosphaeraceae	Pedosphaeraceae_ge	9.22e-05	0.3					sediment	-2.05677	2.53e-05				sediment	2.60793	1.51517e-10
Ref_Otu05772	Bacteria	Gemmatimonadetes	BD2-11_terrestrial_group	BD2-11_terrestrial_group_or	BD2-11_terrestrial_group_fa	BD2-11_terrestrial_group_ge	6.77e-05	0.3					sediment	-2.3372	2.53e-05				sediment	3.03733	7.29351e-14
Ref_Otu02132	Bacteria	Verrucomicrobia	Verrucomicrobiae	Verrucomicrobiales	DEV007	DEV007_ge	6.4e-05	0.3					sediment	-2.522	2.53e-05				sediment	2.61696	4.40171e-18
Ref_Otu05551	Bacteria	Kiritimatiellaeota	Kiritimatiellae	WCHB1-41	WCHB1-41_fa	WCHB1-41_ge	6.35e-05	0.3					sediment	-2.69627	2.53e-05				sediment	3.0316	2.72742e-19
Ref_Otu06272	Bacteria	Proteobacteria	Deltaproteobacteria	Desulfobacterales	Desulfobacteraceae	Desulfobacter	5.5e-05	0.3					sediment	-2.06635	2.53e-05
Ref_Otu04247	Bacteria	Planctomycetes	Planctomycetacia	Pirellulales	Pirellulaceae	Pirellula	4.12e-05	0.3					sediment	-2.96021	2.53e-05				sediment	3.34942	1.49396e-20
Otu16171	Bacteria	Bacteroidetes	Bacteroidia	Bacteroidales	Marinilabiliaceae	uncultured	0.000108756	0.294118					sediment	-2.38722	2.53e-05
Ref_Otu02770	Bacteria	Planctomycetes	Planctomycetacia	Pirellulales	Pirellulaceae	Pirellulaceae_unclassified	9.96e-05	0.294118					sediment	-3.84266	2.53e-05				sediment	3.26503	9.70274e-28
Ref_Otu07880	Bacteria	Kiritimatiellaeota	Kiritimatiellae	WCHB1-41	WCHB1-41_fa	WCHB1-41_ge	8.49e-05	0.294118					sediment	-2.6473	2.53e-05
Ref_Otu22272	Bacteria	Verrucomicrobia	Verrucomicrobiae	Verrucomicrobiales	Rubritaleaceae	Luteolibacter	7.79e-05	0.294118					sediment	-1.899	2.53e-05
Ref_Otu09041	Bacteria	Proteobacteria	Deltaproteobacteria	Desulfobacterales	Desulfobacteraceae	uncultured	6.01e-05	0.294118					sediment	-2.95613	2.53e-05				sediment	2.5135	5.01285e-16
Ref_Otu03107	Bacteria	Chloroflexi	Anaerolineae	SBR1031	SBR1031_fa	SBR1031_ge	5.71e-05	0.294118					sediment	-1.90096	2.53e-05				sediment	2.71936	3.29876e-14
Ref_Otu02181	Bacteria	Proteobacteria	Zetaproteobacteria	Mariprofundales	Mariprofundaceae	Mariprofundus	5.61e-05	0.294118					sediment	-2.10689	2.53e-05
Ref_Otu05244	Bacteria	Planctomycetes	OM190	OM190_or	OM190_fa	OM190_ge	4.8e-05	0.294118					sediment	-2.71567	2.53e-05				sediment	3.32411	3.85998e-19
Ref_Otu05840	Bacteria	Acidobacteria	Subgroup_22	Subgroup_22_or	Subgroup_22_fa	Subgroup_22_ge	4.76e-05	0.294118					sediment	-1.99863	2.53e-05
Ref_Otu03236	Bacteria	Proteobacteria	Gammaproteobacteria	Gammaproteobacteria_unclassified	Gammaproteobacteria_unclassified	Gammaproteobacteria_unclassified	3.87e-05	0.294118					sediment	-1.81852	2.53e-05
Ref_Otu04234	Bacteria	Proteobacteria	Deltaproteobacteria	Bdellovibrionales	Bdellovibrionaceae	OM27_clade	3.08e-05	0.294118					sediment	-1.9075	2.53e-05
Ref_Otu03709	Bacteria	Proteobacteria	Gammaproteobacteria	Chromatiales	Chromatiaceae	uncultured	0.000158093	0.288235					sediment	-2.89548	2.53e-05
Ref_Otu04882	Bacteria	Kiritimatiellaeota	Kiritimatiellae	WCHB1-41	WCHB1-41_fa	WCHB1-41_ge	8.48e-05	0.288235					sediment	-3.06911	2.53e-05				sediment	3.23615	8.62186e-27
Ref_Otu03906	Bacteria	Verrucomicrobia	Verrucomicrobiae	Verrucomicrobiales	DEV007	DEV007_ge	7.41e-05	0.288235					sediment	-3.22956	2.53e-05				sediment	2.63151	1.8402e-18
Ref_Otu02901	Bacteria	Planctomycetes	Pla3_lineage	Pla3_lineage_or	Pla3_lineage_fa	Pla3_lineage_ge	7.38e-05	0.288235					sediment	-2.6525	2.53e-05
Ref_Otu06403	Bacteria	Kiritimatiellaeota	Kiritimatiellae	WCHB1-41	WCHB1-41_fa	WCHB1-41_ge	6.33e-05	0.288235					sediment	-2.61437	2.53e-05				sediment	3.22001	4.60474e-25
Ref_Otu06132	Bacteria	Planctomycetes	Planctomycetes_unclassified	Planctomycetes_unclassified	Planctomycetes_unclassified	Planctomycetes_unclassified	6.28e-05	0.288235					sediment	-2.26839	2.53e-05				sediment	3.2931	1.66965e-22
Ref_Otu01592	Bacteria	Planctomycetes	Planctomycetacia	Pirellulales	Pirellulaceae	Pir4_lineage	6.25e-05	0.288235					sediment	-1.9649	2.53e-05
Ref_Otu06641	Bacteria	Latescibacteria	Latescibacteria_cl	Latescibacteria_or	Latescibacteria_fa	Latescibacteria_ge	5.75e-05	0.288235					sediment	-2.99072	2.53e-05				sediment	3.21018	4.85828e-25
Ref_Otu02896	Bacteria	Proteobacteria	Gammaproteobacteria	uncultured	uncultured_fa	uncultured_ge	4.55e-05	0.288235					sediment	-3.09235	2.53e-05
Ref_Otu06476	Bacteria	Planctomycetes	Planctomycetes_unclassified	Planctomycetes_unclassified	Planctomycetes_unclassified	Planctomycetes_unclassified	9.02e-05	0.282353					sediment	-2.71358	2.53e-05				sediment	3.21843	5.5044e-22
Ref_Otu05565	Bacteria	Gemmatimonadetes	BD2-11_terrestrial_group	BD2-11_terrestrial_group_or	BD2-11_terrestrial_group_fa	BD2-11_terrestrial_group_ge	8.96e-05	0.282353					sediment	-2.60107	2.53e-05				sediment	3.19784	1.53933e-22
Ref_Otu03920	Bacteria	Verrucomicrobia	Verrucomicrobiae	Verrucomicrobiales	DEV007	DEV007_ge	5.95e-05	0.282353					sediment	-2.62296	2.53e-05
Ref_Otu05628	Bacteria	Acidobacteria	Acidobacteriia	Solibacterales	SolibacteraceaeSubgroup_3	Bryobacter	5.72e-05	0.282353					sediment	-2.68947	2.53e-05				sediment	3.13272	4.62173e-21
Ref_Otu05601	Bacteria	Bacteroidetes	Bacteroidia	Bacteroidales	Bacteroidales_unclassified	Bacteroidales_unclassified	4.75e-05	0.282353					sediment	-2.21578	2.53e-05
Ref_Otu05528	Bacteria	Chloroflexi	Anaerolineae	Caldilineales	Caldilineaceae	uncultured	4.6e-05	0.282353					sediment	-1.42906	2.53e-05
Ref_Otu00990	Bacteria	Proteobacteria	Gammaproteobacteria	Gammaproteobacteria_unclassified	Gammaproteobacteria_unclassified	Gammaproteobacteria_unclassified	4.09e-05	0.282353					sediment	-2.72504	2.53e-05
Ref_Otu04772	Bacteria	Planctomycetes	OM190	OM190_or	OM190_fa	OM190_ge	3.28e-05	0.282353					sediment	-1.92105	2.53e-05				sediment	3.44802	3.31503e-14
Otu19056	Bacteria	Patescibacteria	Saccharimonadia	Saccharimonadales	Saccharimonadales_fa	Saccharimonadales_ge	3.17e-05	0.282353					sediment	-1.9187	2.53e-05
Ref_Otu01305	Bacteria	Bacteroidetes	Ignavibacteria	OPB56	OPB56_fa	OPB56_ge	2.51e-05	0.282353					sediment	-1.84145	2.53e-05
Ref_Otu03565	Bacteria	Proteobacteria	Deltaproteobacteria	Desulfobacterales	Desulfobacteraceae	SEEP-SRB1	0.000195582	0.276471					sediment	-3.41849	2.53e-05
Ref_Otu02374	Bacteria	Planctomycetes	Planctomycetacia	Pirellulales	Pirellulaceae	Pirellula	0.000134327	0.276471					sediment	-2.99954	2.53e-05				sediment	3.18125	5.14713e-29
Ref_Otu04877	Bacteria	Proteobacteria	Gammaproteobacteria	Gammaproteobacteria_unclassified	Gammaproteobacteria_unclassified	Gammaproteobacteria_unclassified	0.000129837	0.276471					sediment	-3.23264	2.53e-05
Ref_Otu03878	Bacteria	Bacteroidetes	Ignavibacteria	Ignavibacteriales	PHOS-HE36	PHOS-HE36_ge	9.56e-05	0.276471					sediment	-3.45323	2.53e-05				sediment	3.08607	1.1602e-23
Ref_Otu03200	Bacteria	Bacteria_unclassified	Bacteria_unclassified	Bacteria_unclassified	Bacteria_unclassified	Bacteria_unclassified	7.67e-05	0.276471					sediment	-3.32546	2.53e-05
Ref_Otu02548	Bacteria	Planctomycetes	Planctomycetacia	Planctomycetales	Rubinisphaeraceae	uncultured	7.46e-05	0.276471					sediment	-2.55774	2.53e-05
Ref_Otu05487	Bacteria	Proteobacteria	Gammaproteobacteria	Thiotrichales	Thiotrichaceae	uncultured	7.34e-05	0.276471					sediment	-2.05283	2.53e-05
Ref_Otu08106	Bacteria	Bacteroidetes	Bacteroidia	Sphingobacteriales	Lentimicrobiaceae	Lentimicrobiaceae_ge	6.72e-05	0.276471					sediment	-2.09077	2.53e-05				sediment	2.78174	8.22819e-18
Ref_Otu03599	Bacteria	Planctomycetes	Planctomycetacia	Pirellulales	Pirellulaceae	Pirellulaceae_unclassified	6.71e-05	0.276471					sediment	-2.85724	2.53e-05				sediment	3.07934	2.07707e-21
Ref_Otu04751	Bacteria	Proteobacteria	Deltaproteobacteria	Desulfobacterales	Desulfobacteraceae	Desulfotignum	6.16e-05	0.276471					sediment	-1.68856	2.53e-05				sediment	2.32984	4.31202e-10
Ref_Otu16572	Bacteria	Proteobacteria	Deltaproteobacteria	Desulfarculales	Desulfarculaceae	Desulfatiglans	5.39e-05	0.276471					sediment	-2.68526	2.53e-05				sediment	2.6855	9.82021e-19
Ref_Otu00728	Bacteria	Planctomycetes	Planctomycetacia	Planctomycetales	Gimesiaceae	uncultured	5.04e-05	0.276471					sediment	-2.98685	2.53e-05
Ref_Otu04745	Bacteria	Proteobacteria	Deltaproteobacteria	Syntrophobacterales	Syntrophaceae	Desulfobacca	4.83e-05	0.276471					sediment	-2.98012	2.53e-05
Ref_Otu05827	Bacteria	Latescibacteria	Latescibacteria_cl	Latescibacteria_or	Latescibacteria_fa	Latescibacteria_ge	4.03e-05	0.276471					sediment	-2.20176	2.53e-05				sediment	3.1215	3.62343e-18
Ref_Otu09585	Bacteria	Verrucomicrobia	Verrucomicrobiae	Opitutales	Puniceicoccaceae	Verruc-01	3.49e-05	0.276471					sediment	-2.31824	2.53e-05				sediment	2.69196	1.26096e-12
Ref_Otu00843	Bacteria	Bacteroidetes	Bacteroidia	Flavobacteriales	Flavobacteriaceae	Maribacter	2.89e-05	0.276471					sediment	-1.82916	2.53e-05
Ref_Otu05697	Bacteria	Kiritimatiellaeota	Kiritimatiellae	WCHB1-41	WCHB1-41_fa	WCHB1-41_ge	9.79e-05	0.270588					sediment	-3.21584	2.53e-05				sediment	3.22425	6.4843e-27
Ref_Otu02491	Bacteria	Bacteroidetes	Bacteroidia	Flavobacteriales	Cryomorphaceae	Cryomorphaceae_unclassified	4.81e-05	0.270588					sediment	-2.97154	2.53e-05
Ref_Otu02773	Bacteria	Calditrichaeota	Calditrichia	Calditrichales	Calditrichaceae	Calditrichaceae_ge	4.73e-05	0.270588					sediment	-2.13034	2.53e-05
Ref_Otu08579	Bacteria	Modulibacteria	Moduliflexia	Moduliflexales	Moduliflexaceae	Moduliflexaceae_ge	4.7e-05	0.270588					sediment	-2.68538	2.53e-05
Ref_Otu08533	Bacteria	Latescibacteria	Latescibacteria_cl	Latescibacteria_or	Latescibacteria_fa	Latescibacteria_ge	4.1e-05	0.270588					sediment	-2.6301	2.53e-05				sediment	3.2525	7.147e-18
Ref_Otu03643	Bacteria	Proteobacteria	Alphaproteobacteria	Alphaproteobacteria_unclassified	Alphaproteobacteria_unclassified	Alphaproteobacteria_unclassified	3.44e-05	0.270588					sediment	-1.90266	2.53e-05
Ref_Otu01640	Bacteria	Verrucomicrobia	Verrucomicrobiae	Verrucomicrobiales	Rubritaleaceae	Roseibacillus	2.67e-05	0.270588					sediment	-2.63395	2.53e-05				sediment	2.73913	1.03972e-14
Ref_Otu05724	Bacteria	Acidobacteria	Acidobacteriia	Solibacterales	SolibacteraceaeSubgroup_3	PAUC26f	2.24e-05	0.270588					sediment	-1.71635	2.53e-05
Ref_Otu02900	Bacteria	Proteobacteria	Gammaproteobacteria	Cellvibrionales	BD2-7	BD2-7_ge	0.000198742	0.264706					sediment	-2.86024	2.53e-05
Ref_Otu01228	Bacteria	Proteobacteria	Alphaproteobacteria	Rhodobacterales	Rhodobacteraceae	Rhodobacteraceae_unclassified	9.49e-05	0.264706					sediment	-3.54145	2.53e-05
Ref_Otu09245	Bacteria	Planctomycetes	Pla4_lineage	Pla4_lineage_or	Pla4_lineage_fa	Pla4_lineage_ge	9.39e-05	0.264706					sediment	-2.88869	2.53e-05
Ref_Otu04821	Bacteria	Verrucomicrobia	Verrucomicrobiae	Pedosphaerales	Pedosphaeraceae	Pedosphaeraceae_ge	6.29e-05	0.264706					sediment	-2.38047	2.53e-05				sediment	2.38241	1.25686e-16
Ref_Otu08385	Bacteria	Lentisphaerae	Oligosphaeria	SS1-B-02-17	SS1-B-02-17_fa	SS1-B-02-17_ge	6.15e-05	0.264706					sediment	-2.63511	2.53e-05
Ref_Otu03989	Bacteria	Verrucomicrobia	Verrucomicrobiae	Verrucomicrobiales	Rubritaleaceae	Persicirhabdus	6.11e-05	0.264706					sediment	-1.64375	2.53e-05
Ref_Otu02693	Bacteria	Bacteroidetes	Ignavibacteria	Ignavibacteriales	Melioribacteraceae	IheB3-7	5.05e-05	0.264706					sediment	-2.2877	2.53e-05
Ref_Otu06938	Bacteria	Verrucomicrobia	Verrucomicrobiae	Pedosphaerales	Pedosphaeraceae	Pedosphaeraceae_ge	4.68e-05	0.264706					sediment	-2.76195	2.53e-05
Ref_Otu03060	Bacteria	Lentisphaerae	Oligosphaeria	SS1-B-02-17	SS1-B-02-17_fa	SS1-B-02-17_ge	4.15e-05	0.264706					sediment	-2.15058	2.53e-05
Ref_Otu07193	Bacteria	Kiritimatiellaeota	Kiritimatiellae	Kiritimatiellae_unclassified	Kiritimatiellae_unclassified	Kiritimatiellae_unclassified	3.86e-05	0.264706					sediment	-1.67898	2.53e-05
Ref_Otu10815	Bacteria	Proteobacteria	Gammaproteobacteria	Cellvibrionales	Spongiibacteraceae	Spongiibacteraceae_unclassified	3.58e-05	0.264706					sediment	-2.01438	2.53e-05
Ref_Otu02451	Bacteria	Gemmatimonadetes	BD2-11_terrestrial_group	BD2-11_terrestrial_group_or	BD2-11_terrestrial_group_fa	BD2-11_terrestrial_group_ge	2.61e-05	0.264706					sediment	-1.65029	2.53e-05
Ref_Otu00240	Bacteria	Proteobacteria	Gammaproteobacteria	Alteromonadales	Moritellaceae	Paramoritella	9.22e-05	0.258824					sediment	-3.37816	2.53e-05
Ref_Otu04058	Bacteria	Proteobacteria	Deltaproteobacteria	Desulfarculales	Desulfarculaceae	Desulfatiglans	7.5e-05	0.258824					sediment	-2.90887	2.53e-05				sediment	2.70761	2.31089e-23
Ref_Otu01865	Bacteria	Bacteroidetes	Bacteroidia	Chitinophagales	Saprospiraceae	uncultured	6.58e-05	0.258824					sediment	-2.49188	2.53e-05
Ref_Otu06104	Bacteria	Planctomycetes	Phycisphaerae	Phycisphaerales	Phycisphaeraceae	Urania-1B-19_marine_sediment_group	5.47e-05	0.258824					sediment	-2.46287	2.53e-05				sediment	3.17036	4.21549e-24
Ref_Otu11707	Bacteria	Bacteroidetes	Bacteroidia	Bacteroidetes_VC2.1_Bac22	Bacteroidetes_VC2.1_Bac22_fa	Bacteroidetes_VC2.1_Bac22_ge	5.18e-05	0.258824					sediment	-2.07981	2.53e-05				sediment	2.81762	1.48022e-17
Ref_Otu01412	Bacteria	Proteobacteria	Alphaproteobacteria	Rhodobacterales	Rhodobacteraceae	Rhodobacteraceae_unclassified	4.91e-05	0.258824				epi	sediment	-1.86931	2.53e-05
Ref_Otu13231	Bacteria	Planctomycetes	OM190	OM190_or	OM190_fa	OM190_ge	4.25e-05	0.258824					sediment	-1.89766	2.53e-05
Ref_Otu14983	Bacteria	Bacteroidetes	Bacteroidia	Bacteroidales	Bacteroidales_unclassified	Bacteroidales_unclassified	4.25e-05	0.258824					sediment	-2.44363	2.53e-05
Otu19035	Bacteria	Proteobacteria	Gammaproteobacteria	Cellvibrionales	Halieaceae	Chromatocurvus	4.23e-05	0.258824					sediment	-1.7891	2.53e-05
Ref_Otu21214	Bacteria	Bacteroidetes	Bacteroidia	Chitinophagales	Chitinophagaceae	Chitinophagaceae_unclassified	3.43e-05	0.258824			winter		sediment	-1.67462	2.53e-05
Ref_Otu03337	Bacteria	Kiritimatiellaeota	Kiritimatiellae	113B434	113B434_fa	113B434_ge	3.28e-05	0.258824					sediment	-2.48854	2.53e-05				sediment	3.43568	2.97115e-24
Ref_Otu04135	Bacteria	Latescibacteria	Latescibacteria_cl	Latescibacteria_or	Latescibacteria_fa	Latescibacteria_ge	3.15e-05	0.258824					sediment	-1.82017	2.53e-05				sediment	3.23663	6.19088e-16
Ref_Otu07511	Bacteria	Kiritimatiellaeota	Kiritimatiellae	WCHB1-41	WCHB1-41_fa	WCHB1-41_ge	0.000102711	0.252941					sediment	-2.36035	2.53e-05				sediment	3.13043	3.43312e-27
Ref_Otu04526	Bacteria	Kiritimatiellaeota	Kiritimatiellae	WCHB1-41	WCHB1-41_fa	WCHB1-41_ge	8.39e-05	0.252941					sediment	-2.91978	2.53e-05
Ref_Otu01187	Bacteria	Actinobacteria	Acidimicrobiia	Actinomarinales	uncultured	uncultured_ge	6.4e-05	0.252941					sediment	-2.6838	2.53e-05				sediment	3.09296	3.77833e-25
Ref_Otu03982	Bacteria	Planctomycetes	Planctomycetacia	Pirellulales	Pirellulaceae	Pirellulaceae_unclassified	5.43e-05	0.252941					sediment	-2.96307	2.53e-05
Ref_Otu01826	Bacteria	Proteobacteria	Gammaproteobacteria	pItb-vmat-80	pItb-vmat-80_fa	pItb-vmat-80_ge	5.21e-05	0.252941					sediment	-2.16819	2.53e-05
Ref_Otu05127	Bacteria	Verrucomicrobia	Verrucomicrobiae	Pedosphaerales	Pedosphaeraceae	Pedosphaeraceae_unclassified	5.03e-05	0.252941					sediment	-2.43555	2.53e-05
Ref_Otu03660	Bacteria	Planctomycetes	Planctomycetacia	Pirellulales	Pirellulaceae	uncultured	4.82e-05	0.252941					sediment	-2.3155	2.53e-05				sediment	3.24389	1.13705e-19
Ref_Otu07492	Bacteria	Acidobacteria	Thermoanaerobaculia	Thermoanaerobaculales	Thermoanaerobaculaceae	Subgroup_23	4.32e-05	0.252941					sediment	-1.91986	2.53e-05				sediment	2.93914	2.30705e-20
Ref_Otu02408	Bacteria	Bacteroidetes	Bacteroidia	Chitinophagales	Saprospiraceae	Phaeodactylibacter	3.34e-05	0.252941					sediment	-2.99866	2.53e-05
Ref_Otu01684	Bacteria	Planctomycetes	Planctomycetacia	Planctomycetales	Rubinisphaeraceae	Planctomicrobium	2.35e-05	0.252941					sediment	-1.40776	2.53e-05
Ref_Otu00853	Bacteria	Proteobacteria	Gammaproteobacteria	Methylococcales	Methylomonaceae	Methyloprofundus	2.25e-05	0.252941					sediment	-2.16632	2.53e-05
Ref_Otu09248	Bacteria	Proteobacteria	Gammaproteobacteria	Cellvibrionales	Spongiibacteraceae	BD1-7_clade	1.84e-05	0.252941					sediment	-1.55246	2.53e-05
Ref_Otu27547	Bacteria	Proteobacteria	Gammaproteobacteria	Thiotrichales	Thiotrichaceae	uncultured	0.00012115	0.247059					sediment	-3.10618	2.53e-05
Ref_Otu14571	Bacteria	Planctomycetes	Phycisphaerae	Phycisphaerales	AKAU3564_sediment_group	AKAU3564_sediment_group_ge	8.82e-05	0.247059					sediment	-2.28494	2.53e-05
Ref_Otu06327	Bacteria	Kiritimatiellaeota	Kiritimatiellae	WCHB1-41	WCHB1-41_fa	WCHB1-41_ge	7.61e-05	0.247059					sediment	-3.19301	2.53e-05				sediment	3.12781	2.56567e-26
Ref_Otu03757	Bacteria	Bacteroidetes	Bacteroidia	Chitinophagales	Saprospiraceae	Saprospiraceae_unclassified	7.2e-05	0.247059					sediment	-3.03201	2.53e-05				sediment	2.89481	2.1382e-21
Ref_Otu05198	Bacteria	Gemmatimonadetes	Gemmatimonadetes	Gemmatimonadales	Gemmatimonadaceae	uncultured	7.06e-05	0.247059					sediment	-2.85152	2.53e-05
Ref_Otu09058	Bacteria	Verrucomicrobia	Verrucomicrobiae	Pedosphaerales	Pedosphaeraceae	SCGC_AAA164-E04	5.87e-05	0.247059					sediment	-2.25329	2.53e-05
Ref_Otu04292	Bacteria	Lentisphaerae	Lentisphaeria	Victivallales	BD2-3	BD2-3_ge	5.43e-05	0.247059					sediment	-2.39198	2.53e-05
Ref_Otu06866	Bacteria	Verrucomicrobia	Verrucomicrobiae	Pedosphaerales	Pedosphaeraceae	Pedosphaeraceae_ge	5.28e-05	0.247059					sediment	-1.98933	2.53e-05				sediment	2.58628	7.19641e-14
Ref_Otu03631	Bacteria	Acidobacteria	Thermoanaerobaculia	Thermoanaerobaculales	Thermoanaerobaculaceae	Subgroup_10	4.93e-05	0.247059					sediment	-2.66316	2.53e-05
Ref_Otu02187	Bacteria	Planctomycetes	Planctomycetacia	Pirellulales	Pirellulaceae	Pir4_lineage	4.67e-05	0.247059					sediment	-2.60151	2.53e-05
Ref_Otu03585	Bacteria	Fibrobacteres	Chitinivibrionia	Chitinivibrionales	Chitinivibrionaceae	possible_genus_03	3.13e-05	0.247059					sediment	-2.30623	2.53e-05
Ref_Otu03816	Bacteria	Planctomycetes	OM190	OM190_or	OM190_fa	OM190_ge	2.83e-05	0.247059					sediment	-2.0415	2.53e-05				sediment	3.25036	1.15127e-13
Ref_Otu04560	Bacteria	Proteobacteria	Gammaproteobacteria	Gammaproteobacteria_unclassified	Gammaproteobacteria_unclassified	Gammaproteobacteria_unclassified	2.27e-05	0.247059					sediment	-1.57623	2.53e-05
Ref_Otu05726	Bacteria	Proteobacteria	Deltaproteobacteria	Desulfobacterales	Desulfobulbaceae	Desulfobulbaceae_unclassified	9.01e-05	0.241176					sediment	-2.95251	2.53e-05
Ref_Otu07855	Bacteria	Cloacimonetes	Cloacimonadia	Cloacimonadales	MSBL8	MSBL8_ge	6.22e-05	0.241176					sediment	-2.88624	2.53e-05
Ref_Otu04798	Bacteria	Actinobacteria	Acidimicrobiia	Actinomarinales	uncultured	uncultured_ge	5.84e-05	0.241176					sediment	-2.85443	2.53e-05
Ref_Otu02866	Bacteria	Planctomycetes	Planctomycetacia	Pirellulales	Pirellulaceae	Pir4_lineage	5.75e-05	0.241176					sediment	-3.05217	2.53e-05				sediment	3.20388	1.29008e-19
Ref_Otu05753	Bacteria	Bacteroidetes	Bacteroidia	Sphingobacteriales	Lentimicrobiaceae	Lentimicrobiaceae_ge	5.18e-05	0.241176					sediment	-3.09985	2.53e-05				sediment	2.9257	3.28826e-21
Ref_Otu04394	Bacteria	Acidobacteria	Subgroup_22	Subgroup_22_or	Subgroup_22_fa	Subgroup_22_ge	4.92e-05	0.241176					sediment	-2.39955	2.53e-05
Ref_Otu04680	Bacteria	Planctomycetes	Phycisphaerae	MSBL9	4572-13	4572-13_ge	4.64e-05	0.241176					sediment	-2.59265	2.53e-05				sediment	3.31109	6.79045e-19
Ref_Otu10489	Bacteria	Bacteroidetes	Bacteroidia	Sphingobacteriales	Lentimicrobiaceae	Lentimicrobiaceae_ge	4.52e-05	0.241176					sediment	-3.13333	2.53e-05
Ref_Otu03003	Bacteria	Bacteroidetes	Bacteroidia	Chitinophagales	Saprospiraceae	Lewinella	4.41e-05	0.241176					sediment	-2.89933	2.53e-05				sediment	2.87412	2.73756e-16
Ref_Otu02759	Bacteria	Gemmatimonadetes	BD2-11_terrestrial_group	BD2-11_terrestrial_group_or	BD2-11_terrestrial_group_fa	BD2-11_terrestrial_group_ge	4.09e-05	0.241176				epi	sediment	-3.19847	2.53e-05
Ref_Otu04018	Bacteria	Chloroflexi	Anaerolineae	Ardenticatenales	uncultured	uncultured_ge	3.66e-05	0.241176					sediment	-2.54354	2.53e-05
Ref_Otu02549	Bacteria	Planctomycetes	Planctomycetacia	Pirellulales	Pirellulaceae	Blastopirellula	3.24e-05	0.241176					sediment	-1.91254	2.53e-05				sediment	3.38034	2.68101e-14
Ref_Otu04743	Archaea	Nanoarchaeaeota	Woesearchaeia	Woesearchaeia_or	Woesearchaeia_fa	Woesearchaeia_ge	3.06e-05	0.241176					sediment	-2.2942	2.53e-05
Ref_Otu02477	Bacteria	Bacteroidetes	Bacteroidia	Chitinophagales	Saprospiraceae	uncultured	2.82e-05	0.241176					sediment	-1.99956	2.53e-05
Ref_Otu39014	Bacteria	Bacteroidetes	Bacteroidia	Flavobacteriales	Flavobacteriaceae	Winogradskyella	1.98e-05	0.241176					sediment	-1.48309	2.53e-05
Ref_Otu05635	Bacteria	Modulibacteria	Moduliflexia	Moduliflexales	Moduliflexaceae	Moduliflexaceae_ge	8.69e-05	0.235294					sediment	-2.77388	2.53e-05
Ref_Otu03592	Bacteria	Bacteroidetes	Bacteroidia	Chitinophagales	Saprospiraceae	Saprospiraceae_unclassified	7.43e-05	0.235294					sediment	-2.93319	2.53e-05
Ref_Otu03881	Bacteria	Bacteroidetes	Bacteroidia	Bacteroidales	Prolixibacteraceae	Draconibacterium	7.33e-05	0.235294					sediment	-2.59532	2.53e-05
Ref_Otu04444	Bacteria	Proteobacteria	Deltaproteobacteria	Desulfobacterales	Desulfobacteraceae	Sva0081_sediment_group	7.16e-05	0.235294					sediment	-2.77778	2.53e-05
Ref_Otu04094	Bacteria	Proteobacteria	Gammaproteobacteria	Chromatiales	Chromatiaceae	uncultured	6.58e-05	0.235294					sediment	-3.48935	2.53e-05				sediment	2.72896	4.71433e-21
Ref_Otu04324	Bacteria	Proteobacteria	Deltaproteobacteria	NB1-j	NB1-j_fa	NB1-j_ge	6.12e-05	0.235294					sediment	-3.17282	2.53e-05				sediment	2.53871	2.13481e-20
Ref_Otu05781	Bacteria	Proteobacteria	Deltaproteobacteria	Myxococcales	UASB-TL25	UASB-TL25_ge	5.15e-05	0.235294					sediment	-3.04322	2.53e-05				sediment	2.70227	2.28183e-20
Ref_Otu06015	Bacteria	Planctomycetes	Planctomycetacia	Pirellulales	Pirellulaceae	uncultured	4.56e-05	0.235294					sediment	-2.61633	2.53e-05
Ref_Otu04407	Bacteria	Proteobacteria	Gammaproteobacteria	Gammaproteobacteria_unclassified	Gammaproteobacteria_unclassified	Gammaproteobacteria_unclassified	3.5e-05	0.235294					sediment	-1.91429	2.53e-05
Ref_Otu06531	Bacteria	Planctomycetes	Phycisphaerae	MSBL9	SG8-4	SG8-4_ge	3.23e-05	0.235294					sediment	-2.42551	2.53e-05
Ref_Otu04949	Bacteria	Chloroflexi	Anaerolineae	Anaerolineales	Anaerolineaceae	uncultured	3.14e-05	0.235294					sediment	-1.86212	2.53e-05
Ref_Otu05162	Bacteria	Bacteroidetes	Bacteroidia	Sphingobacteriales	Lentimicrobiaceae	Lentimicrobiaceae_ge	3.07e-05	0.235294					sediment	-2.12423	2.53e-05
Ref_Otu06180	Bacteria	Bacteroidetes	Bacteroidia	Bacteroidales	Marinilabiliaceae	Carboxylicivirga	2.27e-05	0.235294					sediment	-2.42641	2.53e-05
Ref_Otu08847	Bacteria	Proteobacteria	Deltaproteobacteria	Myxococcales	MidBa8	MidBa8_ge	8.47e-05	0.229412					sediment	-2.65838	2.53e-05				sediment	2.63588	1.46888e-18
Ref_Otu10427	Bacteria	Proteobacteria	Deltaproteobacteria	Desulfobacterales	Desulfobacteraceae	Desulfobacterium	6.46e-05	0.229412					sediment	-3.06726	2.53e-05
Ref_Otu02367	Bacteria	Bacteroidetes	Bacteroidia	Cytophagales	Cyclobacteriaceae	uncultured	5.09e-05	0.229412					sediment	-2.37567	2.53e-05
Ref_Otu01688	Bacteria	Actinobacteria	Coriobacteriia	OPB41	OPB41_fa	OPB41_ge	3.41e-05	0.229412					sediment	-2.20438	2.53e-05
Ref_Otu05113	Bacteria	Proteobacteria	Gammaproteobacteria	Thiohalorhabdales	Thiohalorhabdaceae	Granulosicoccus	3.37e-05	0.229412					sediment	-2.26752	2.53e-05
Ref_Otu19067	Bacteria	Proteobacteria	Alphaproteobacteria	Rhodobacterales	Rhodobacteraceae	Rhodobacteraceae_unclassified	2.48e-05	0.229412					sediment	-1.65922	2.53e-05
Ref_Otu05031	Bacteria	Proteobacteria	Gammaproteobacteria	Gammaproteobacteria_unclassified	Gammaproteobacteria_unclassified	Gammaproteobacteria_unclassified	2.31e-05	0.229412					sediment	-1.32536	2.53e-05
Ref_Otu06684	Bacteria	Planctomycetes	Phycisphaerae	Phycisphaerales	Phycisphaeraceae	Urania-1B-19_marine_sediment_group	8.67e-05	0.223529					sediment	-3.22252	2.53e-05
Ref_Otu09850	Bacteria	Planctomycetes	Planctomycetes_unclassified	Planctomycetes_unclassified	Planctomycetes_unclassified	Planctomycetes_unclassified	7.5e-05	0.223529					sediment	-3.07216	2.53e-05				sediment	3.19127	1.11186e-25
Ref_Otu07886	Bacteria	Chloroflexi	Anaerolineae	SBR1031	A4b	A4b_ge	6.49e-05	0.223529					sediment	-2.47019	2.53e-05
Ref_Otu05101	Bacteria	Latescibacteria	Latescibacteria	Latescibacterales	Latescibacteraceae	Latescibacteraceae_ge	5.64e-05	0.223529					sediment	-3.19169	2.53e-05
Ref_Otu11735	Bacteria	LCP-89	LCP-89_cl	LCP-89_or	LCP-89_fa	LCP-89_ge	5.44e-05	0.223529					sediment	-2.81131	2.53e-05				sediment	3.20998	6.63609e-22
Ref_Otu01441	Bacteria	Planctomycetes	Planctomycetacia	Pirellulales	Pirellulaceae	Pir4_lineage	3.77e-05	0.223529					sediment	-2.27345	2.53e-05
Ref_Otu00201	Bacteria	Proteobacteria	Alphaproteobacteria	Rhodobacterales	Rhodobacteraceae	Rhodobacteraceae_unclassified	3.69e-05	0.223529					sediment	-3.23319	2.53e-05
Ref_Otu03395	Bacteria	Proteobacteria	Gammaproteobacteria	Ga0077536	Ga0077536_fa	Ga0077536_ge	3.06e-05	0.223529					sediment	-2.40432	2.53e-05
Ref_Otu08459	Bacteria	Proteobacteria	Deltaproteobacteria	Bdellovibrionales	Bdellovibrionaceae	Bdellovibrio	2.24e-05	0.223529					sediment	-1.38189	2.53e-05
Ref_Otu10127	Bacteria	Planctomycetes	OM190	OM190_or	OM190_fa	OM190_ge	2.16e-05	0.223529					sediment	-1.94068	2.53e-05
Ref_Otu05918	Bacteria	Spirochaetes	Spirochaetia	Spirochaetales	Spirochaetaceae	Spirochaeta_2	0.000105732	0.217647					sediment	-3.02197	2.53e-05				sediment	2.7426	1.83153e-25
Ref_Otu04942	Bacteria	Planctomycetes	Planctomycetacia	Pirellulales	Pirellulaceae	Rhodopirellula	9.71e-05	0.217647					sediment	-3.54473	2.53e-05				sediment	3.1636	1.4754e-29
Ref_Otu07796	Bacteria	Planctomycetes	Pla4_lineage	Pla4_lineage_or	Pla4_lineage_fa	Pla4_lineage_ge	8.51e-05	0.217647					sediment	-3.1324	2.53e-05
Ref_Otu08335	Bacteria	Bacteroidetes	Bacteroidia	Bacteroidetes_VC2.1_Bac22	Bacteroidetes_VC2.1_Bac22_fa	Bacteroidetes_VC2.1_Bac22_ge	7.28e-05	0.217647					sediment	-2.76474	2.53e-05
Ref_Otu11912	Bacteria	Acidobacteria	Subgroup_22	Subgroup_22_or	Subgroup_22_fa	Subgroup_22_ge	6.85e-05	0.217647					sediment	-2.92788	2.53e-05				sediment	2.999	1.30191e-26
Ref_Otu05263	Bacteria	Fibrobacteres	Fibrobacteria	Fibrobacterales	Fibrobacteraceae	uncultured	6.63e-05	0.217647					sediment	-4.17967	2.53e-05				sediment	3.13953	3.22923e-23
Ref_Otu03241	Bacteria	Planctomycetes	OM190	OM190_or	OM190_fa	OM190_ge	5.33e-05	0.217647					sediment	-2.74554	2.53e-05
Ref_Otu09293	Bacteria	Bacteroidetes	Bacteroidia	Sphingobacteriales	Lentimicrobiaceae	Lentimicrobiaceae_ge	5.31e-05	0.217647					sediment	-2.82889	2.53e-05				sediment	2.99118	3.21135e-20
Ref_Otu07620	Bacteria	Acidobacteria	Subgroup_22	Subgroup_22_or	Subgroup_22_fa	Subgroup_22_ge	5.16e-05	0.217647					sediment	-2.54285	2.53e-05				sediment	2.84563	5.36627e-25
Ref_Otu10114	Archaea	Euryarchaeota	Thermoplasmata	uncultured	uncultured_fa	uncultured_ge	4.8e-05	0.217647			winter		sediment	-3.20521	2.53e-05
Ref_Otu02353	Bacteria	Planctomycetes	Planctomycetacia	Pirellulales	Pirellulaceae	Pir4_lineage	4.55e-05	0.217647					sediment	-3.6805	2.53e-05				sediment	3.30936	6.4574e-23
Ref_Otu03213	Bacteria	Acidobacteria	Subgroup_26	Subgroup_26_or	Subgroup_26_fa	Subgroup_26_ge	4.37e-05	0.217647					sediment	-2.0952	2.53e-05
Ref_Otu14580	Bacteria	Kiritimatiellaeota	Kiritimatiellae	WCHB1-41	WCHB1-41_fa	WCHB1-41_ge	4.25e-05	0.217647					sediment	-2.89305	2.53e-05
Ref_Otu02887	Bacteria	Spirochaetes	Spirochaetia	Spirochaetales	Spirochaetaceae	Spirochaeta_2	3.63e-05	0.217647					sediment	-2.96253	2.53e-05				sediment	2.65987	1.2101e-17
Ref_Otu20865	Bacteria	Chloroflexi	Anaerolineae	Anaerolineales	Anaerolineaceae	uncultured	3.03e-05	0.217647					sediment	-2.4113	2.53e-05
Ref_Otu04137	Bacteria	Acidobacteria	Thermoanaerobaculia	Thermoanaerobaculales	Thermoanaerobaculaceae	Subgroup_23	3e-05	0.217647					sediment	-1.94812	2.53e-05
Ref_Otu07355	Bacteria	Bacteroidetes	Bacteroidia	Bacteroidales	Marinilabiliaceae	uncultured	1.68e-05	0.217647					sediment	-2.40884	2.53e-05
Ref_Otu03641	Bacteria	Modulibacteria	Moduliflexia	Moduliflexales	Moduliflexaceae	Moduliflexaceae_ge	8.68e-05	0.211765					sediment	-2.84805	2.53e-05
Ref_Otu02396	Bacteria	Planctomycetes	Planctomycetacia	Pirellulales	Pirellulaceae	Rhodopirellula	8.34e-05	0.211765				water	sediment	-3.02291	2.53e-05
Ref_Otu07063	Bacteria	Bacteroidetes	Bacteroidia	Bacteroidales	Marinilabiliaceae	uncultured	7.72e-05	0.211765					sediment	-2.84591	2.53e-05				sediment	2.88162	1.61905e-16
Ref_Otu04910	Bacteria	Proteobacteria	Deltaproteobacteria	Desulfobacterales	Desulfobulbaceae	MSBL7	6.63e-05	0.211765					sediment	-2.84347	2.53e-05
Ref_Otu02157	Bacteria	Planctomycetes	Planctomycetacia	Pirellulales	Pirellulaceae	Pir4_lineage	6.18e-05	0.211765					sediment	-2.63587	2.53e-05				sediment	3.22199	1.74903e-24
Ref_Otu07644	Bacteria	Kiritimatiellaeota	Kiritimatiellae	WCHB1-41	WCHB1-41_fa	WCHB1-41_ge	5.47e-05	0.211765					sediment	-2.47388	2.53e-05				sediment	3.19286	5.50216e-25
Ref_Otu02038	Bacteria	Planctomycetes	Planctomycetacia	Pirellulales	Pirellulaceae	Rhodopirellula	5.01e-05	0.211765					sediment	-2.61036	2.53e-05				sediment	3.17405	2.66752e-21
Ref_Otu03799	Bacteria	Proteobacteria	Gammaproteobacteria	Ectothiorhodospirales	Thioalkalispiraceae	Thiohalophilus	4.89e-05	0.211765					sediment	-3.18509	2.53e-05
Ref_Otu03322	Bacteria	Proteobacteria	Deltaproteobacteria	Desulfobacterales	Desulfobacteraceae	Desulfoconvexum	4.82e-05	0.211765				water	sediment	-3.00564	2.53e-05
Ref_Otu06646	Bacteria	Proteobacteria	Deltaproteobacteria	Sva0485	Sva0485_fa	Sva0485_ge	4e-05	0.211765					sediment	-2.4954	2.53e-05
Ref_Otu01864	Bacteria	Bacteroidetes	Bacteroidia	Flavobacteriales	Flavobacteriaceae	Flavobacteriaceae_unclassified	3.57e-05	0.211765					sediment	-2.73096	2.53e-05
Ref_Otu02117	Bacteria	Proteobacteria	Gammaproteobacteria	Steroidobacterales	Woeseiaceae	Woeseia	3.28e-05	0.211765					sediment	-1.99887	2.53e-05
Ref_Otu11862	Bacteria	Bacteria_unclassified	Bacteria_unclassified	Bacteria_unclassified	Bacteria_unclassified	Bacteria_unclassified	3.16e-05	0.211765					sediment	-2.27742	2.53e-05
Ref_Otu02853	Bacteria	Proteobacteria	Gammaproteobacteria	EPR3968-O8a-Bc78	EPR3968-O8a-Bc78_fa	EPR3968-O8a-Bc78_ge	2.85e-05	0.211765					sediment	-1.88559	2.53e-05
Ref_Otu05172	Bacteria	Proteobacteria	Deltaproteobacteria	Desulfobacterales	Desulfobulbaceae	Desulfobulbaceae_unclassified	2.82e-05	0.211765					sediment	-2.6669	2.53e-05
Ref_Otu07277	Bacteria	Fibrobacteres	Chitinivibrionia	Chitinivibrionales	Chitinivibrionaceae	possible_genus_03	1.94e-05	0.211765					sediment	-1.23604	2.53e-05
Ref_Otu03230	Bacteria	Proteobacteria	Gammaproteobacteria	Chromatiales	Sedimenticolaceae	Sedimenticola	0.000174592	0.205882					sediment	-3.65077	2.53e-05				sediment	2.8646	1.11129e-22
Ref_Otu03612	Bacteria	Proteobacteria	Deltaproteobacteria	Desulfuromonadales	Desulfuromonadales_unclassified	Desulfuromonadales_unclassified	0.000114733	0.205882					sediment	-3.16297	2.53e-05
Ref_Otu05915	Bacteria	Proteobacteria	Gammaproteobacteria	Gammaproteobacteria_unclassified	Gammaproteobacteria_unclassified	Gammaproteobacteria_unclassified	8.36e-05	0.205882					sediment	-3.13546	2.53e-05				sediment	2.67663	1.90068e-20
Ref_Otu02576	Bacteria	Verrucomicrobia	Verrucomicrobiae	Verrucomicrobiales	Rubritaleaceae	Luteolibacter	4.18e-05	0.205882					sediment	-2.07334	2.53e-05
Ref_Otu05546	Bacteria	Acidobacteria	Aminicenantia	Aminicenantales	Aminicenantales_fa	Aminicenantales_ge	3.26e-05	0.205882					sediment	-2.58047	2.53e-05				sediment	2.71125	2.85398e-15
Ref_Otu10460	Archaea	Nanoarchaeaeota	Woesearchaeia	Woesearchaeia_or	Woesearchaeia_fa	Woesearchaeia_ge	3.03e-05	0.205882					sediment	-2.95878	2.53e-05				sediment	2.91782	1.20139e-16
Ref_Otu05157	Bacteria	Proteobacteria	Deltaproteobacteria	NB1-j	NB1-j_fa	NB1-j_ge	2.2e-05	0.205882					sediment	-1.90865	2.53e-05
Ref_Otu06654	Bacteria	Planctomycetes	OM190	OM190_or	OM190_fa	OM190_ge	2.11e-05	0.205882					sediment	-2.42842	2.53e-05
Ref_Otu07292	Bacteria	Proteobacteria	Gammaproteobacteria	Chromatiales	Sedimenticolaceae	Sedimenticolaceae_ge	0.000178941	0.2					sediment	-4.28167	2.53e-05
Ref_Otu05715	Bacteria	Proteobacteria	Deltaproteobacteria	Desulfobacterales	Desulfobacteraceae	Desulfobacteraceae_unclassified	0.000165092	0.2					sediment	-4.37287	2.53e-05
Ref_Otu11927	Bacteria	Planctomycetes	vadinHA49	vadinHA49_or	vadinHA49_fa	vadinHA49_ge	6.69e-05	0.2					sediment	-2.83976	2.53e-05
Ref_Otu09147	Bacteria	Bacteroidetes	Bacteroidia	Sphingobacteriales	Lentimicrobiaceae	Lentimicrobiaceae_ge	5.37e-05	0.2					sediment	-2.71654	2.53e-05
Ref_Otu18121	Bacteria	Bacteroidetes	Bacteroidia	Bacteroidia_unclassified	Bacteroidia_unclassified	Bacteroidia_unclassified	5.35e-05	0.2					sediment	-1.95223	2.53e-05
Ref_Otu07125	Bacteria	Lentisphaerae	Oligosphaeria	SS1-B-02-17	SS1-B-02-17_fa	SS1-B-02-17_ge	5.11e-05	0.2					sediment	-2.10473	2.53e-05				sediment	3.20322	4.39071e-20
Ref_Otu02619	Bacteria	Proteobacteria	Deltaproteobacteria	Desulfobacterales	Desulfobulbaceae	Desulfobulbaceae_unclassified	4.39e-05	0.2					sediment	-2.86846	2.53e-05
Ref_Otu02848	Bacteria	Planctomycetes	Planctomycetes_unclassified	Planctomycetes_unclassified	Planctomycetes_unclassified	Planctomycetes_unclassified	4.3e-05	0.2					sediment	-2.05162	2.53e-05
Ref_Otu03959	Bacteria	Lentisphaerae	Lentisphaeria	Victivallales	BD2-3	BD2-3_ge	4.16e-05	0.2					sediment	-2.16712	2.53e-05				sediment	3.28695	8.3927e-20
Ref_Otu06534	Bacteria	Acidobacteria	Subgroup_9	Subgroup_9_or	Subgroup_9_fa	Subgroup_9_ge	4.09e-05	0.2					sediment	-2.92015	2.53e-05				sediment	3.12263	2.89257e-22
Ref_Otu07312	Bacteria	Proteobacteria	Alphaproteobacteria	Tistrellales	Geminicoccaceae	Candidatus_Alysiosphaera	3.86e-05	0.2					sediment	-2.14375	2.53e-05
Ref_Otu14277	Bacteria	Proteobacteria	Deltaproteobacteria	Desulfobacterales	Desulfobacteraceae	Desulfobacteraceae_unclassified	3.3e-05	0.2					sediment	-2.11306	2.53e-05
Ref_Otu04951	Bacteria	Proteobacteria	Deltaproteobacteria	Desulfobacterales	Desulfobacteraceae	Desulfobacteraceae_unclassified	3.23e-05	0.2					sediment	-2.39772	2.53e-05				sediment	2.65713	1.76098e-19
Ref_Otu39744	Bacteria	Bacteroidetes	Bacteroidia	Sphingobacteriales	Lentimicrobiaceae	Lentimicrobiaceae_ge	3.22e-05	0.2					sediment	-2.41558	2.53e-05
Ref_Otu10304	Bacteria	Planctomycetes	OM190	OM190_or	OM190_fa	OM190_ge	3.03e-05	0.2					sediment	-2.12739	2.53e-05
Ref_Otu02490	Bacteria	Proteobacteria	Alphaproteobacteria	Rhizobiales	Rhizobiaceae	Oricola	2.31e-05	0.2					sediment	-2.59653	2.53e-05
Ref_Otu07791	Bacteria	Lentisphaerae	Oligosphaeria	Oligosphaerales	Oligosphaerales_unclassified	Oligosphaerales_unclassified	2.09e-05	0.2					sediment	-1.8169	2.53e-05
Ref_Otu35294	Bacteria	Planctomycetes	Planctomycetacia	Pirellulales	Pirellulaceae	Blastopirellula	1.85e-05	0.2					sediment	-2.39786	2.53e-05
Ref_Otu38622	Bacteria	Proteobacteria	Gammaproteobacteria	Gammaproteobacteria_Incertae_Sedis	Unknown_Family	uncultured	1.85e-05	0.2					sediment	-2.33607	2.53e-05
Ref_Otu13792	Archaea	Archaea_unclassified	Archaea_unclassified	Archaea_unclassified	Archaea_unclassified	Archaea_unclassified	5.68e-05	0.194118					sediment	-2.55904	2.53e-05
Ref_Otu03140	Bacteria	Planctomycetes	Phycisphaerae	MSBL9	SG8-4	SG8-4_ge	4.89e-05	0.194118					sediment	-2.42548	2.53e-05
Ref_Otu06741	Bacteria	Bacteroidetes	Bacteroidia	Flavobacteriales	Flavobacteriaceae	Maritimimonas	4.8e-05	0.194118					sediment	-1.73868	2.53e-05
Ref_Otu04466	Bacteria	Proteobacteria	Gammaproteobacteria	Gammaproteobacteria_unclassified	Gammaproteobacteria_unclassified	Gammaproteobacteria_unclassified	4.26e-05	0.194118					sediment	-2.78739	2.53e-05
Ref_Otu10903	Bacteria	Bacteroidetes	Bacteroidia	Bacteroidales	Bacteroidetes_BD2-2	Bacteroidetes_BD2-2_ge	3.52e-05	0.194118					sediment	-2.15694	2.53e-05
Ref_Otu01532	Bacteria	Verrucomicrobia	Verrucomicrobiae	Verrucomicrobiales	DEV007	DEV007_ge	2.34e-05	0.194118					sediment	-2.10328	2.53e-05
Ref_Otu22027	Bacteria	Proteobacteria	Gammaproteobacteria	Gammaproteobacteria_Incertae_Sedis	Unknown_Family	Candidatus_Berkiella	2.27e-05	0.194118					sediment	-1.68726	2.53e-05
Ref_Otu05642	Bacteria	Planctomycetes	Planctomycetacia	Pirellulales	Pirellulaceae	Pirellulaceae_unclassified	1.93e-05	0.194118					sediment	-2.91557	2.53e-05
Ref_Otu08058	Bacteria	Proteobacteria	Gammaproteobacteria	Gammaproteobacteria_unclassified	Gammaproteobacteria_unclassified	Gammaproteobacteria_unclassified	7.3e-05	0.188235					sediment	-3.51718	2.53e-05				sediment	2.75255	8.11772e-27
Ref_Otu04019	Bacteria	Proteobacteria	Gammaproteobacteria	Gammaproteobacteria_unclassified	Gammaproteobacteria_unclassified	Gammaproteobacteria_unclassified	7.16e-05	0.188235					sediment	-3.08878	2.53e-05
Ref_Otu06570	Bacteria	MarinimicrobiaSAR406_clade	MarinimicrobiaSAR406_cladecl	MarinimicrobiaSAR406_cladeor	MarinimicrobiaSAR406_cladefa	MarinimicrobiaSAR406_cladege	5.35e-05	0.188235					sediment	-3.11145	2.53e-05				sediment	3.25846	1.87666e-22
Ref_Otu08055	Bacteria	Spirochaetes	Spirochaetia	Spirochaetales	Spirochaetaceae	Spirochaeta_2	5.26e-05	0.188235					sediment	-2.7509	2.53e-05
Ref_Otu04069	Archaea	Crenarchaeota	Bathyarchaeia	Bathyarchaeia_or	Bathyarchaeia_fa	Bathyarchaeia_ge	5.22e-05	0.188235					sediment	-2.91428	2.53e-05				sediment	2.83002	8.30401e-17
Ref_Otu10000	Bacteria	Planctomycetes	Planctomycetacia	Pirellulales	Pirellulaceae	Pirellulaceae_unclassified	4.89e-05	0.188235			winter		sediment	-2.40467	2.53e-05
Ref_Otu04074	Bacteria	Kiritimatiellaeota	Kiritimatiellae	WCHB1-41	WCHB1-41_fa	WCHB1-41_ge	3.99e-05	0.188235					sediment	-2.83517	2.53e-05				sediment	3.17216	2.389e-19
Ref_Otu05937	Bacteria	Planctomycetes	Phycisphaerae	MSBL9	SG8-4	SG8-4_ge	2.23e-05	0.188235					sediment	-2.23232	2.53e-05
Ref_Otu03366	Bacteria	Verrucomicrobia	Verrucomicrobiae	Verrucomicrobiales	Rubritaleaceae	Rubritaleaceae_unclassified	1.96e-05	0.188235					sediment	-2.00573	2.53e-05
Ref_Otu22206	Bacteria	Kiritimatiellaeota	Kiritimatiellae	WCHB1-41	WCHB1-41_fa	WCHB1-41_ge	9.72e-05	0.182353					sediment	-3.73311	2.53e-05				sediment	3.16074	1.42054e-31
Ref_Otu13680	Bacteria	Kiritimatiellaeota	Kiritimatiellae	WCHB1-41	WCHB1-41_fa	WCHB1-41_ge	7.01e-05	0.182353					sediment	-2.48712	2.53e-05
Otu13605	Bacteria	Kiritimatiellaeota	Kiritimatiellae	WCHB1-41	WCHB1-41_fa	WCHB1-41_ge	5.1e-05	0.182353					sediment	-2.93694	2.53e-05
Ref_Otu39447	Bacteria	Planctomycetes	Planctomycetacia	Pirellulales	Pirellulaceae	Rhodopirellula	4.09e-05	0.182353					sediment	-3.11672	2.53e-05
Ref_Otu03485	Bacteria	Planctomycetes	Planctomycetacia	Pirellulales	Pirellulaceae	Pirellulaceae_unclassified	3.95e-05	0.182353					sediment	-2.40612	2.53e-05
Ref_Otu03184	Bacteria	Proteobacteria	Deltaproteobacteria	Desulfobacterales	Desulfobulbaceae	Desulfobulbaceae_unclassified	3.92e-05	0.182353					sediment	-2.85146	2.53e-05
Ref_Otu04648	Archaea	Crenarchaeota	Bathyarchaeia	Bathyarchaeia_or	Bathyarchaeia_fa	Bathyarchaeia_ge	3.47e-05	0.182353					sediment	-3.04486	2.53e-05
Ref_Otu04595	Bacteria	Bacteroidetes	Ignavibacteria	Kryptoniales	MSB-3C8	MSB-3C8_ge	2.96e-05	0.182353					sediment	-2.87697	2.53e-05				sediment	3.10215	1.38781e-24
Ref_Otu15770	Bacteria	Planctomycetes	Planctomycetacia	Pirellulales	Pirellulaceae	Pir4_lineage	2.75e-05	0.182353					sediment	-2.61681	2.53e-05				sediment	3.42221	3.44687e-16
Ref_Otu06735	Bacteria	Proteobacteria	Deltaproteobacteria	Desulfobacterales	Desulfobacteraceae	Desulfobacteraceae_unclassified	1.94e-05	0.182353					sediment	-2.24668	2.53e-05				sediment	2.72935	1.68791e-17
Ref_Otu05450	Bacteria	Firmicutes	Clostridia	Clostridiales	Ruminococcaceae	Ruminococcaceae_unclassified	7.23e-05	0.176471					sediment	-2.77208	2.53e-05
Ref_Otu02544	Bacteria	Bacteroidetes	Bacteroidia	Chitinophagales	Saprospiraceae	uncultured	6.77e-05	0.176471					sediment	-4.17859	2.53e-05
Ref_Otu12769	Bacteria	Bacteria_unclassified	Bacteria_unclassified	Bacteria_unclassified	Bacteria_unclassified	Bacteria_unclassified	6.68e-05	0.176471					sediment	-2.98164	2.53e-05
Ref_Otu07416	Bacteria	Latescibacteria	Latescibacteria_cl	Latescibacteria_or	Latescibacteria_fa	Latescibacteria_ge	5.82e-05	0.176471					sediment	-3.17757	2.53e-05				sediment	3.13163	7.4202e-27
Ref_Otu07766	Bacteria	Proteobacteria	Deltaproteobacteria	Desulfobacterales	Desulfobacteraceae	uncultured	4.75e-05	0.176471					sediment	-3.29093	2.53e-05				sediment	2.79556	2.04508e-22
Ref_Otu03309	Bacteria	Bacteroidetes	Rhodothermia	Rhodothermales	Rhodothermaceae	uncultured	4.18e-05	0.176471					sediment	-2.82117	2.53e-05
Ref_Otu09146	Bacteria	Proteobacteria	Deltaproteobacteria	Myxococcales	Eel-36e1D6	Eel-36e1D6_ge	4.16e-05	0.176471					sediment	-2.71946	2.53e-05				sediment	2.67687	3.51646e-21
Ref_Otu03127	Bacteria	Proteobacteria	Deltaproteobacteria	Desulfobacterales	Desulfobacteraceae	Sva0081_sediment_group	3.83e-05	0.176471					sediment	-3.42882	2.53e-05
Ref_Otu04668	Bacteria	Planctomycetes	Phycisphaerae	MSBL9	4572-13	4572-13_ge	3.36e-05	0.176471					sediment	-3.21653	2.53e-05
Ref_Otu21507	Bacteria	Proteobacteria	Gammaproteobacteria	Gammaproteobacteria_Incertae_Sedis	Unknown_Family	uncultured	3.1e-05	0.176471					sediment	-1.88103	2.53e-05
Ref_Otu05262	Bacteria	Chloroflexi	Anaerolineae	Anaerolineales	Anaerolineaceae	uncultured	2.87e-05	0.176471					sediment	-3.34316	2.53e-05
Ref_Otu03247	Bacteria	Planctomycetes	Planctomycetacia	Pirellulales	Pirellulaceae	Pir4_lineage	2.19e-05	0.176471					sediment	-2.2835	2.53e-05
Ref_Otu04993	Bacteria	Proteobacteria	Deltaproteobacteria	Deltaproteobacteria_unclassified	Deltaproteobacteria_unclassified	Deltaproteobacteria_unclassified	5.03e-05	0.170588			winter		sediment	-2.86586	2.53e-05
Ref_Otu08094	Bacteria	Acidobacteria	Acidobacteriia	Solibacterales	SolibacteraceaeSubgroup_3	SolibacteraceaeSubgroup_3unclassified	4.99e-05	0.170588					sediment	-3.09055	2.53e-05				sediment	3.16588	2.35716e-26
Ref_Otu14435	Bacteria	Proteobacteria	Deltaproteobacteria	Desulfobacterales	Desulfobacteraceae	Desulfobacter	4.66e-05	0.170588					sediment	-2.5481	2.53e-05
Ref_Otu10512	Bacteria	Proteobacteria	Deltaproteobacteria	Desulfobacterales	Desulfobulbaceae	Desulfobulbus	4.56e-05	0.170588					sediment	-2.8066	2.53e-05
Ref_Otu04864	Bacteria	Acidobacteria	Subgroup_22	Subgroup_22_or	Subgroup_22_fa	Subgroup_22_ge	4.48e-05	0.170588					sediment	-3.15732	2.53e-05
Ref_Otu22481	Bacteria	Planctomycetes	Pla4_lineage	Pla4_lineage_or	Pla4_lineage_fa	Pla4_lineage_ge	4.46e-05	0.170588					sediment	-3.29724	2.53e-05
Ref_Otu04866	Bacteria	Chloroflexi	Anaerolineae	Anaerolineales	Anaerolineaceae	uncultured	3.52e-05	0.170588					sediment	-2.72517	2.53e-05
Ref_Otu25748	Bacteria	Planctomycetes	Pla4_lineage	Pla4_lineage_or	Pla4_lineage_fa	Pla4_lineage_ge	3.06e-05	0.170588					sediment	-2.91298	2.53e-05
Ref_Otu07212	Bacteria	Acidobacteria	Subgroup_22	Subgroup_22_or	Subgroup_22_fa	Subgroup_22_ge	1.41e-05	0.170588					sediment	-2.4291	2.53e-05
Ref_Otu06142	Bacteria	Proteobacteria	Gammaproteobacteria	Ectothiorhodospirales	Thioalkalispiraceae	Thioalkalispiraceae_unclassified	6.79e-05	0.164706					sediment	-3.11465	2.53e-05				sediment	2.62717	3.09365e-18
Ref_Otu07325	Bacteria	Proteobacteria	Deltaproteobacteria	Myxococcales	VHS-B4-70	VHS-B4-70_ge	5.88e-05	0.164706					sediment	-3.98416	2.53e-05				sediment	2.76765	8.69705e-29
Ref_Otu05836	Bacteria	Proteobacteria	Deltaproteobacteria	Myxococcales	P3OB-42	P3OB-42_ge	4.8e-05	0.164706					sediment	-2.79573	2.53e-05				sediment	2.67078	5.2669e-23
Ref_Otu07337	Bacteria	Acidobacteria	Thermoanaerobaculia	Thermoanaerobaculales	Thermoanaerobaculaceae	Subgroup_23	4.78e-05	0.164706					sediment	-3.29578	2.53e-05
Ref_Otu03037	Bacteria	Planctomycetes	Planctomycetacia	Pirellulales	Pirellulaceae	Pirellulaceae_unclassified	3.78e-05	0.164706					sediment	-2.66435	2.53e-05				sediment	3.26253	4.91414e-20
Ref_Otu04674	Bacteria	Verrucomicrobia	Verrucomicrobiae	Verrucomicrobiales	Rubritaleaceae	Roseibacillus	3.75e-05	0.164706					sediment	-2.50523	2.53e-05				sediment	2.80171	2.3524e-20
Ref_Otu05496	Bacteria	Lentisphaerae	Lentisphaeria	Victivallales	BD2-3	BD2-3_ge	3.66e-05	0.164706					sediment	-2.73817	2.53e-05				sediment	3.32314	6.60458e-26
Ref_Otu04713	Bacteria	Chloroflexi	Anaerolineae	SBR1031	SBR1031_fa	SBR1031_ge	3.16e-05	0.164706					sediment	-2.38381	2.53e-05
Ref_Otu21967	Bacteria	Proteobacteria	Gammaproteobacteria	Thiotrichales	Thiotrichaceae	uncultured	2.72e-05	0.164706					sediment	-3.01548	2.53e-05
Ref_Otu07997	Bacteria	Chloroflexi	Anaerolineae	Anaerolineales	Anaerolineaceae	uncultured	2.3e-05	0.164706					sediment	-1.87827	2.53e-05
Ref_Otu01743	Bacteria	Planctomycetes	OM190	OM190_or	OM190_fa	OM190_ge	1.74e-05	0.164706					sediment	-2.10961	2.53e-05
Ref_Otu06897	Bacteria	Proteobacteria	Deltaproteobacteria	Desulfarculales	Desulfarculaceae	Desulfatiglans	4.17e-05	0.158824					sediment	-3.51206	2.53e-05				sediment	2.72884	2.83871e-24
Ref_Otu05002	Bacteria	Acidobacteria	Subgroup_22	Subgroup_22_or	Subgroup_22_fa	Subgroup_22_ge	4.01e-05	0.158824					sediment	-3.0711	2.53e-05				sediment	2.96385	2.41665e-24
Ref_Otu05684	Bacteria	Kiritimatiellaeota	Kiritimatiellae	WCHB1-41	WCHB1-41_fa	WCHB1-41_ge	3.91e-05	0.158824					sediment	-3.3005	2.53e-05
Ref_Otu04313	Bacteria	Kiritimatiellaeota	Kiritimatiellae	WCHB1-41	WCHB1-41_fa	WCHB1-41_ge	3.88e-05	0.158824					sediment	-2.36828	2.53e-05
Ref_Otu05000	Bacteria	Proteobacteria	Gammaproteobacteria	Thiotrichales	Thiotrichaceae	uncultured	3.78e-05	0.158824					sediment	-3.4201	2.53e-05
Ref_Otu05826	Bacteria	Actinobacteria	Acidimicrobiia	Actinomarinales	uncultured	uncultured_ge	3.7e-05	0.158824					sediment	-2.98717	2.53e-05				sediment	2.98915	4.32149e-23
Ref_Otu02501	Bacteria	Planctomycetes	Planctomycetacia	Pirellulales	Pirellulaceae	Pir4_lineage	3.67e-05	0.158824					sediment	-2.43422	2.53e-05				sediment	3.31518	9.0011e-25
Ref_Otu09839	Bacteria	Lentisphaerae	Oligosphaeria	Oligosphaerales	Lenti-02	Lenti-02_ge	3.3e-05	0.158824					sediment	-3.36768	2.53e-05
Ref_Otu08550	Bacteria	Planctomycetes	Phycisphaerae	MSBL9	SG8-4	SG8-4_ge	3.11e-05	0.158824					sediment	-2.47147	2.53e-05
Ref_Otu06588	Bacteria	Proteobacteria	Deltaproteobacteria	PB19	PB19_fa	PB19_ge	3.05e-05	0.158824					sediment	-3.33259	2.53e-05
Ref_Otu03072	Bacteria	Bacteroidetes	Bacteroidia	Chitinophagales	Saprospiraceae	uncultured	3e-05	0.158824					sediment	-2.16846	2.53e-05				sediment	3.08788	1.8754e-18
Ref_Otu06917	Bacteria	Modulibacteria	Moduliflexia	Moduliflexales	Moduliflexaceae	Moduliflexaceae_ge	2.98e-05	0.158824					sediment	-2.87477	2.53e-05
Ref_Otu10467	Bacteria	Firmicutes	Clostridia	Clostridiales	Ruminococcaceae	Ruminococcaceae_UCG-012	2.71e-05	0.158824					sediment	-2.85481	2.53e-05
Ref_Otu07597	Bacteria	Kiritimatiellaeota	Kiritimatiellae	WCHB1-41	WCHB1-41_fa	WCHB1-41_ge	2.29e-05	0.158824					sediment	-2.9404	2.53e-05				sediment	3.52574	1.8016e-20
Ref_Otu21333	Bacteria	Acidobacteria	Thermoanaerobaculia	Thermoanaerobaculales	Thermoanaerobaculaceae	Subgroup_23	2.23e-05	0.158824					sediment	-3.35079	2.53e-05
Ref_Otu14515	Bacteria	Kiritimatiellaeota	Kiritimatiellae	WCHB1-41	WCHB1-41_fa	WCHB1-41_ge	7.43e-05	0.152941					sediment	-3.78974	2.53e-05				sediment	3.17711	6.50184e-25
Ref_Otu33311	Bacteria	Planctomycetes	Phycisphaerae	Phycisphaerales	Phycisphaeraceae	Urania-1B-19_marine_sediment_group	5.34e-05	0.152941					sediment	-3.17692	2.53e-05
Ref_Otu06670	Bacteria	Proteobacteria	Deltaproteobacteria	Desulfobacterales	Desulfobulbaceae	uncultured	4.14e-05	0.152941					sediment	-2.41992	2.53e-05
Ref_Otu04422	Bacteria	Proteobacteria	Deltaproteobacteria	Desulfobacterales	Desulfobacteraceae	Sva0081_sediment_group	3.81e-05	0.152941					sediment	-3.325	2.53e-05
Ref_Otu18134	Bacteria	Proteobacteria	Deltaproteobacteria	Myxococcales	MidBa8	MidBa8_ge	3.8e-05	0.152941					sediment	-2.79119	2.53e-05				sediment	2.47638	8.89957e-15
Ref_Otu11380	Bacteria	Latescibacteria	Latescibacteria_cl	Latescibacteria_or	Latescibacteria_fa	Latescibacteria_ge	3.11e-05	0.152941					sediment	-2.17502	2.53e-05				sediment	3.09889	2.58555e-18
Ref_Otu03749	Bacteria	Acidobacteria	Thermoanaerobaculia	Thermoanaerobaculales	Thermoanaerobaculaceae	Subgroup_23	3.1e-05	0.152941					sediment	-2.65566	2.53e-05				sediment	2.96809	7.78481e-24
Ref_Otu04670	Bacteria	Bacteria_unclassified	Bacteria_unclassified	Bacteria_unclassified	Bacteria_unclassified	Bacteria_unclassified	2.8e-05	0.152941					sediment	-2.68716	2.53e-05				sediment	2.86787	3.23175e-19
Ref_Otu04408	Bacteria	Planctomycetes	Planctomycetacia	Pirellulales	Pirellulaceae	Pirellulaceae_unclassified	2.76e-05	0.152941					sediment	-3.45005	2.53e-05
Ref_Otu14438	Bacteria	Verrucomicrobia	Verrucomicrobiae	Pedosphaerales	Pedosphaeraceae	Pedosphaeraceae_ge	2.58e-05	0.152941					sediment	-2.93575	2.53e-05
Ref_Otu03551	Bacteria	Planctomycetes	Planctomycetacia	Pirellulales	Pirellulaceae	uncultured	2.45e-05	0.152941					sediment	-3.10656	2.53e-05
Otu22656	Bacteria	Verrucomicrobia	Verrucomicrobiae	Pedosphaerales	Pedosphaeraceae	Pedosphaeraceae_ge	1.98e-05	0.152941					sediment	-2.41477	2.53e-05
Ref_Otu38766	Bacteria	Planctomycetes	Planctomycetes_unclassified	Planctomycetes_unclassified	Planctomycetes_unclassified	Planctomycetes_unclassified	5.56e-05	0.147059					sediment	-3.86347	2.53e-05				sediment	3.14429	2.37237e-25
Ref_Otu08431	Bacteria	Acidobacteria	Subgroup_9	Subgroup_9_or	Subgroup_9_fa	Subgroup_9_ge	3.97e-05	0.147059					sediment	-2.86263	2.53e-05
Ref_Otu06070	Bacteria	Planctomycetes	Planctomycetacia	Pirellulales	Pirellulaceae	Pir4_lineage	3.84e-05	0.147059					sediment	-2.8934	2.53e-05
Ref_Otu11698	Bacteria	Bacteroidetes	Bacteroidia	Bacteroidales	Bacteroidetes_BD2-2	Bacteroidetes_BD2-2_ge	3.73e-05	0.147059					sediment	-2.09306	2.53e-05
Ref_Otu11303	Bacteria	Acidobacteria	Acidobacteria_unclassified	Acidobacteria_unclassified	Acidobacteria_unclassified	Acidobacteria_unclassified	3.26e-05	0.147059					sediment	-2.3557	2.53e-05
Ref_Otu21186	Bacteria	Bacteroidetes	Bacteroidia	Sphingobacteriales	Lentimicrobiaceae	Lentimicrobiaceae_ge	2.93e-05	0.147059					sediment	-2.60344	2.53e-05
Ref_Otu16542	Bacteria	Bacteroidetes	Bacteroidia	Chitinophagales	uncultured	uncultured_ge	2.68e-05	0.147059					sediment	-2.89517	2.53e-05				sediment	3.17559	3.68045e-25
Ref_Otu06356	Bacteria	Bacteroidetes	Ignavibacteria	Ignavibacteriales	Melioribacteraceae	IheB3-7	2.53e-05	0.147059					sediment	-3.45708	2.53e-05
Ref_Otu07333	Bacteria	Proteobacteria	Deltaproteobacteria	SAR324_clade_Marine_group_B	SAR324_clade_Marine_group_Bfa	SAR324_clade_Marine_group_Bge	2.04e-05	0.147059					sediment	-2.11781	2.53e-05				sediment	2.73442	1.52574e-16
Ref_Otu11537	Bacteria	Bacteria_unclassified	Bacteria_unclassified	Bacteria_unclassified	Bacteria_unclassified	Bacteria_unclassified	4.33e-05	0.141176					sediment	-3.36499	2.53e-05				sediment	2.88899	8.11543e-23
Ref_Otu07004	Bacteria	Proteobacteria	Deltaproteobacteria	Desulfarculales	Desulfarculaceae	Desulfatiglans	3.83e-05	0.141176					sediment	-3.09443	2.53e-05				sediment	2.75967	6.18e-23
Ref_Otu05316	Bacteria	Proteobacteria	Deltaproteobacteria	Myxococcales	Haliangiaceae	Haliangium	3.81e-05	0.141176					sediment	-2.36344	2.53e-05				sediment	2.67947	2.18884e-23
Ref_Otu04027	Bacteria	Chloroflexi	Anaerolineae	SBR1031	A4b	A4b_ge	3.66e-05	0.141176					sediment	-2.51469	2.53e-05
Ref_Otu02911	Bacteria	Planctomycetes	Planctomycetacia	Pirellulales	Pirellulaceae	Pirellulaceae_unclassified	3.16e-05	0.141176					sediment	-2.97145	2.53e-05
Ref_Otu10421	Bacteria	Kiritimatiellaeota	Kiritimatiellae	WCHB1-41	WCHB1-41_fa	WCHB1-41_ge	1.96e-05	0.141176					sediment	-2.54624	2.53e-05				sediment	3.43726	5.30258e-20
Ref_Otu03686	Bacteria	Proteobacteria	Gammaproteobacteria	Chromatiales	Chromatiales_unclassified	Chromatiales_unclassified	4.94e-05	0.135294					sediment	-2.7573	2.53e-05				sediment	2.61479	2.75568e-23
Ref_Otu06725	Bacteria	Planctomycetes	OM190	OM190_or	OM190_fa	OM190_ge	4.14e-05	0.135294					sediment	-3.1833	2.53e-05				sediment	3.29102	1.45736e-26
Ref_Otu02633	Bacteria	Proteobacteria	Deltaproteobacteria	Desulfobacterales	Desulfobacteraceae	Sva0081_sediment_group	3.82e-05	0.135294					sediment	-3.74693	2.53e-05				sediment	2.69159	1.80847e-29
Ref_Otu05686	Bacteria	Proteobacteria	Alphaproteobacteria	Rhizobiales	Rhizobiales_unclassified	Rhizobiales_unclassified	3.43e-05	0.135294					sediment	-2.79957	2.53e-05				sediment	3.14729	1.23522e-24
Ref_Otu43677	Bacteria	Bacteroidetes	Bacteroidia	Bacteroidales	Bacteroidetes_BD2-2	Bacteroidetes_BD2-2_ge	3.16e-05	0.135294					sediment	-2.58615	2.53e-05
Ref_Otu02596	Bacteria	Verrucomicrobia	Verrucomicrobiae	Verrucomicrobiales	Rubritaleaceae	Roseibacillus	2.75e-05	0.135294					sediment	-2.80428	2.53e-05				sediment	2.79649	3.81903e-27
Ref_Otu12919	Bacteria	Planctomycetes	Phycisphaerae	Phycisphaerales	Phycisphaeraceae	Urania-1B-19_marine_sediment_group	4.11e-05	0.129412					sediment	-3.33696	2.53e-05				sediment	3.35885	1.63918e-29
Ref_Otu06475	Bacteria	Proteobacteria	Deltaproteobacteria	Desulfobacterales	Desulfobacteraceae	Desulfobacteraceae_unclassified	3.72e-05	0.129412					sediment	-2.8599	2.53e-05
Ref_Otu06282	Bacteria	Kiritimatiellaeota	Kiritimatiellae	WCHB1-41	WCHB1-41_fa	WCHB1-41_ge	6.38e-05	0.123529					sediment	-3.48475	2.53e-05
Ref_Otu05683	Bacteria	Planctomycetes	OM190	OM190_or	OM190_fa	OM190_ge	4.2e-05	0.123529					sediment	-2.89711	2.53e-05				sediment	3.15388	3.53184e-19
Ref_Otu05473	Bacteria	Proteobacteria	Gammaproteobacteria	Gammaproteobacteria_unclassified	Gammaproteobacteria_unclassified	Gammaproteobacteria_unclassified	3.05e-05	0.123529					sediment	-2.77761	2.53e-05				sediment	2.64346	5.03144e-21
Ref_Otu05179	Bacteria	Proteobacteria	Gammaproteobacteria	Nitrosococcales	Nitrosococcaceae	Cm1-21	2.98e-05	0.123529					sediment	-3.37504	2.53e-05				sediment	2.84834	1.05472e-23
Ref_Otu07568	Bacteria	Bacteria_unclassified	Bacteria_unclassified	Bacteria_unclassified	Bacteria_unclassified	Bacteria_unclassified	2.6e-05	0.123529					sediment	-2.70353	2.53e-05				sediment	3.01667	2.07495e-23
Ref_Otu05532	Bacteria	Proteobacteria	Deltaproteobacteria	Desulfobacterales	Desulfobacteraceae	SEEP-SRB1	2.33e-05	0.123529					sediment	-3.45869	2.53e-05				sediment	2.80688	1.28129e-24
Ref_Otu07721	Bacteria	Lentisphaerae	Oligosphaeria	Oligosphaerales	Lenti-02	Lenti-02_ge	2.32e-05	0.123529					sediment	-2.72275	2.53e-05
Ref_Otu05074	Bacteria	Planctomycetes	Planctomycetacia	Pirellulales	Pirellulaceae	Pirellula	3.82e-05	0.117647					sediment	-3.79891	2.53e-05				sediment	3.2583	3.24149e-25
Ref_Otu10907	Bacteria	Planctomycetes	Planctomycetacia	Pirellulales	Pirellulaceae	uncultured	2.87e-05	0.117647					sediment	-2.62022	2.53e-05				sediment	3.45537	2.47999e-28
Ref_Otu07024	Bacteria	Proteobacteria	Deltaproteobacteria	Syntrophobacterales	Syntrophobacteraceae	uncultured	7.67e-05	0.111765					sediment	-3.46683	2.53e-05
Ref_Otu04127	Bacteria	Actinobacteria	Acidimicrobiia	Actinomarinales	uncultured	uncultured_ge	3.59e-05	0.111765					sediment	-2.35099	2.53e-05
Ref_Otu04189	Bacteria	Actinobacteria	Acidimicrobiia	Actinomarinales	uncultured	uncultured_ge	2.58e-05	0.111765					sediment	-2.8677	2.53e-05
Ref_Otu02511	Bacteria	Planctomycetes	Planctomycetacia	Pirellulales	Pirellulaceae	Pirellulaceae_unclassified	1.89e-05	0.111765					sediment	-2.77759	2.53e-05
Ref_Otu14488	Bacteria	Kiritimatiellaeota	Kiritimatiellae	WCHB1-41	WCHB1-41_fa	WCHB1-41_ge	4.93e-05	0.105882					sediment	-3.87986	2.53e-05				sediment	3.20709	1.62013e-27
Ref_Otu19201	Bacteria	Planctomycetes	Phycisphaerae	Phycisphaerales	Phycisphaeraceae	Urania-1B-19_marine_sediment_group	3.36e-05	0.105882					sediment	-3.50178	2.53e-05				sediment	3.49785	1.07569e-32
Ref_Otu14210	Bacteria	Proteobacteria	Deltaproteobacteria	Myxococcales	MidBa8	MidBa8_ge	3.14e-05	0.105882					sediment	-3.49001	2.53e-05				sediment	2.80325	4.54698e-29
Ref_Otu12576	Bacteria	Proteobacteria	Alphaproteobacteria	Alphaproteobacteria_unclassified	Alphaproteobacteria_unclassified	Alphaproteobacteria_unclassified	2.94e-05	0.105882					sediment	-2.51461	2.53e-05
Ref_Otu03502	Bacteria	Acidobacteria	Subgroup_26	Subgroup_26_or	Subgroup_26_fa	Subgroup_26_ge	2.38e-05	0.105882					sediment	-3.00643	2.53e-05
Ref_Otu37036	Bacteria	Kiritimatiellaeota	Kiritimatiellae	WCHB1-41	WCHB1-41_fa	WCHB1-41_ge	8.81e-05	0.0941176					sediment	-4.24539	2.53e-05				sediment	3.20089	1.27497e-34
Ref_Otu05106	Bacteria	Proteobacteria	Deltaproteobacteria	Myxococcales	MidBa8	MidBa8_ge	4.6e-05	0.0882353					sediment	-3.8015	2.53e-05				sediment	2.8251	3.92916e-30
Ref_Otu00068	Bacteria	Bacteroidetes	Bacteroidia	Sphingobacteriales	NS11-12_marine_group	NS11-12_marine_group_ge	0.00259189	0.964706				epi	water	-1.53062	4.14e-05				water	3.65566	1.12025e-19
Ref_Otu00225	Bacteria	Proteobacteria	Alphaproteobacteria	Rhodobacterales	Rhodobacteraceae	Litoreibacter	0.00019987	0.8				alga	water	-1.40648	4.14e-05
Ref_Otu00033	Bacteria	Proteobacteria	Gammaproteobacteria	Vibrionales	Vibrionaceae	Vibrio	0.000783834	0.776471					water	-1.17205	4.14e-05
Ref_Otu00744	Bacteria	Proteobacteria	Gammaproteobacteria	Betaproteobacteriales	Methylophilaceae	Methylotenera	0.000302983	0.776471					water	-2.23143	4.14e-05
Ref_Otu00161	Bacteria	Proteobacteria	Gammaproteobacteria	Betaproteobacteriales	Burkholderiaceae	RS62_marine_group	0.0020318	0.629412				water	water	-5.19702	4.14e-05				water	4.31507	9.6589e-09
Ref_Otu01414	Bacteria	Proteobacteria	Gammaproteobacteria	Oceanospirillales	Saccharospirillaceae	Spongiispira	0.00026338	0.623529					water	-1.52672	4.14e-05
Ref_Otu00181	Bacteria	Proteobacteria	Gammaproteobacteria	Oceanospirillales	Pseudohongiellaceae	Pseudohongiella	0.00149507	0.611765				water	water	-5.06971	4.14e-05				water	4.25215	9.06542e-10
Ref_Otu00268	Bacteria	Proteobacteria	Gammaproteobacteria	Betaproteobacteriales	Burkholderiaceae	Hydrogenophaga	0.00064861	0.552941					water	-3.6812	4.14e-05
Ref_Otu03544	Bacteria	Proteobacteria	Gammaproteobacteria	OM182_clade	OM182_clade_fa	OM182_clade_ge	0.000112062	0.547059					water	-2.34888	4.14e-05
Ref_Otu04546	Bacteria	Proteobacteria	Gammaproteobacteria	Thiomicrospirales	Thiomicrospiraceae	Thiomicrorhabdus	8.48e-05	0.5					water	-1.54728	4.14e-05
Ref_Otu00213	Bacteria	Proteobacteria	Gammaproteobacteria	Cellvibrionales	Halieaceae	Halieaceae_unclassified	0.000598221	0.488235				water	water	-4.18231	4.14e-05				water	3.77178	2.53676e-07
Ref_Otu00029	Bacteria	Bacteroidetes	Bacteroidia	Flavobacteriales	Cryomorphaceae	uncultured	0.00111834	0.482353				water	water	-6.19432	4.14e-05				water	4.02287	1.4564e-07
Ref_Otu00818	Bacteria	Bacteroidetes	Bacteroidia	Flavobacteriales	Flavobacteriaceae	Flavobacterium	0.000363974	0.476471					water	-3.32541	4.14e-05
Ref_Otu02326	Bacteria	Bacteroidetes	Bacteroidia	Bacteroidales	Marinifilaceae	uncultured	7.63e-05	0.476471					water	-1.23025	4.14e-05
Ref_Otu01152	Bacteria	Bacteroidetes	Bacteroidia	Flavobacteriales	Crocinitomicaceae	Fluviicola	0.000112898	0.441176					water	-2.4734	4.14e-05
Ref_Otu02010	Bacteria	Proteobacteria	Gammaproteobacteria	Oceanospirillales	Nitrincolaceae	Amphritea	6.07e-05	0.423529					water	-1.66673	4.14e-05
Ref_Otu00279	Bacteria	Actinobacteria	Actinobacteria	Micrococcales	Microbacteriaceae	Candidatus_Aquiluna	0.0023807	0.411765					water	-5.83691	4.14e-05				water	4.34172	6.41197e-07
Ref_Otu01316	Bacteria	Epsilonbacteraeota	Campylobacteria	Campylobacterales	Arcobacteraceae	Arcobacter	4.61e-05	0.382353					water	-1.70253	4.14e-05
Ref_Otu02251	Bacteria	Bacteroidetes	Bacteroidia	Sphingobacteriales	NS11-12_marine_group	NS11-12_marine_group_ge	3.62e-05	0.376471					water	-2.19336	4.14e-05
Ref_Otu05237	Bacteria	Proteobacteria	Gammaproteobacteria	Oceanospirillales	Marinomonadaceae	Marinomonas	8.89e-05	0.370588					water	-3.26038	4.14e-05
Ref_Otu00105	Bacteria	Bacteroidetes	Bacteroidia	Flavobacteriales	Flavobacteriaceae	Aquimarina	0.000130538	0.364706					water	-3.88216	4.14e-05
Ref_Otu00886	Bacteria	Cyanobacteria	Oxyphotobacteria	Nostocales	Nostocaceae	Nostocaceae_unclassified	0.00164699	0.347059					water	-2.61807	4.14e-05
Ref_Otu00177	Bacteria	Actinobacteria	Acidimicrobiia	Actinomarinales	Actinomarinaceae	Candidatus_Actinomarina	0.000597659	0.341176				water	water	-4.58955	4.14e-05
Ref_Otu00746	Bacteria	Proteobacteria	Gammaproteobacteria	Alteromonadales	Shewanellaceae	Shewanella	0.000211947	0.341176					water	-1.8499	4.14e-05
Ref_Otu04579	Bacteria	Proteobacteria	Alphaproteobacteria	Rhodospirillales	Magnetospiraceae	uncultured	4.73e-05	0.311765					water	-1.96109	4.14e-05
Ref_Otu04635	Bacteria	Bacteroidetes	Bacteroidia	Flavobacteriales	Flavobacteriaceae	Flavobacterium	0.000260095	0.294118					water	-4.82672	4.14e-05
Ref_Otu04624	Bacteria	Bacteroidetes	Bacteroidia	Flavobacteriales	Cryomorphaceae	Cryomorphaceae_unclassified	2.48e-05	0.288235					water	-1.6547	4.14e-05
Ref_Otu05313	Bacteria	Bacteroidetes	Bacteroidia	Flavobacteriales	Flavobacteriaceae	Polaribacter	0.000927522	0.282353					water	-4.71197	4.14e-05
Ref_Otu00964	Bacteria	Proteobacteria	Alphaproteobacteria	Kordiimonadales	uncultured	uncultured_ge	6.63e-05	0.282353					water	-3.33683	4.14e-05
Ref_Otu01468	Bacteria	Proteobacteria	Gammaproteobacteria	Oceanospirillales	Halomonadaceae	Halomonas	4.18e-05	0.282353					water	-2.32423	4.14e-05
Ref_Otu00619	Bacteria	Proteobacteria	Gammaproteobacteria	Betaproteobacteriales	Methylophilaceae	OM43_clade	0.00030037	0.270588				water	water	-5.36682	4.14e-05
Ref_Otu02595	Bacteria	Bacteroidetes	Bacteroidia	Flavobacteriales	Flavobacteriaceae	Tamlana	4.12e-05	0.270588					water	-2.90609	4.14e-05
Ref_Otu00192	Bacteria	Proteobacteria	Alphaproteobacteria	Puniceispirillales	SAR116_clade	Candidatus_Puniceispirillum	0.000294626	0.264706				water	water	-5.68942	4.14e-05
Ref_Otu00084	Bacteria	Proteobacteria	Gammaproteobacteria	SAR86_clade	SAR86_clade_fa	SAR86_clade_ge	0.000540105	0.258824				water	water	-6.18041	4.14e-05				water	3.75293	4.30198e-13
Ref_Otu03559	Bacteria	Planctomycetes	BD7-11	BD7-11_or	BD7-11_fa	BD7-11_ge	2.19e-05	0.247059					water	-1.50514	4.14e-05
Ref_Otu00539	Bacteria	Planctomycetes	Planctomycetacia	Pirellulales	Pirellulaceae	uncultured	4.29e-05	0.241176				water	water	-2.50552	4.14e-05
Ref_Otu01937	Bacteria	Planctomycetes	Planctomycetacia	Planctomycetales	Gimesiaceae	Gimesia	3.27e-05	0.194118					water	-2.05316	4.14e-05
Ref_Otu00032	Bacteria	Proteobacteria	Alphaproteobacteria	Rhodobacterales	Rhodobacteraceae	Rhodobacteraceae_unclassified	0.00608952	0.994118			summer
Ref_Otu00028	Bacteria	Proteobacteria	Alphaproteobacteria	Rhodobacterales	Rhodobacteraceae	Rhodobacteraceae_unclassified	0.00359812	0.994118	alga		summer	alga
Ref_Otu00020	Bacteria	Proteobacteria	Alphaproteobacteria	Rhodobacterales	Rhodobacteraceae	Rhodobacteraceae_unclassified	0.0024809	0.982353	epi		winter	alga
Ref_Otu00166	Bacteria	Bacteroidetes	Bacteroidia	Flavobacteriales	Flavobacteriaceae	Dokdonia	0.00515841	0.947059				epi
Ref_Otu00146	Bacteria	Bacteroidetes	Bacteroidia	Flavobacteriales	Flavobacteriaceae	Winogradskyella	0.00189261	0.941176				epi
Ref_Otu00040	Bacteria	Proteobacteria	Alphaproteobacteria	Rhodobacterales	Rhodobacteraceae	Rhodobacteraceae_unclassified	0.00925378	0.935294				alga
Ref_Otu00004	Bacteria	Proteobacteria	Alphaproteobacteria	Rhodobacterales	Rhodobacteraceae	Rhodobacteraceae_unclassified	0.00885671	0.923529				alga
Ref_Otu00082	Bacteria	Proteobacteria	Alphaproteobacteria	Rhodobacterales	Rhodobacteraceae	Rhodobacteraceae_unclassified	0.00253287	0.917647				endo
Ref_Otu00069	Bacteria	Proteobacteria	Gammaproteobacteria	Betaproteobacteriales	Betaproteobacteriales_unclassified	Betaproteobacteriales_unclassified	0.00100924	0.911765				alga
Ref_Otu00110	Bacteria	Proteobacteria	Alphaproteobacteria	Rhizobiales	Rhizobiaceae	Rhizobiaceae_unclassified	0.00196545	0.905882				alga
Ref_Otu00322	Bacteria	Bacteroidetes	Bacteroidia	Chitinophagales	Saprospiraceae	uncultured	0.00295138	0.888235				epi
Ref_Otu00406	Bacteria	Bacteroidetes	Bacteroidia	Chitinophagales	Saprospiraceae	uncultured	0.00272848	0.888235				epi
Ref_Otu00491	Bacteria	Proteobacteria	Alphaproteobacteria	Rhizobiales	Rhizobiales_Incertae_Sedis	Anderseniella	0.000749912	0.888235											sediment	3.43205	1.18561e-16
Ref_Otu00187	Bacteria	Proteobacteria	Alphaproteobacteria	Caulobacterales	Hyphomonadaceae	Litorimonas	0.00343158	0.882353				alga
Ref_Otu00134	Bacteria	Actinobacteria	Acidimicrobiia	Microtrichales	Microtrichaceae	Sva0996_marine_group	0.000945138	0.864706				alga
Ref_Otu00202	Bacteria	Bacteroidetes	Bacteroidia	Flavobacteriales	Flavobacteriaceae	Maribacter	0.000695172	0.864706				epi
Ref_Otu00426	Bacteria	Planctomycetes	Planctomycetacia	Pirellulales	Pirellulaceae	Pirellula	0.00126538	0.817647				water
Ref_Otu00416	Bacteria	Bacteroidetes	Bacteroidia	Flavobacteriales	Flavobacteriaceae	Kordia	0.00116769	0.805882				epi
Ref_Otu00228	Bacteria	Bacteroidetes	Bacteroidia	Chitinophagales	Saprospiraceae	Saprospiraceae_unclassified	0.000496929	0.770588				epi
Ref_Otu00390	Bacteria	Planctomycetes	Planctomycetacia	Pirellulales	Pirellulaceae	Pirellula	0.000381108	0.752941				alga
Ref_Otu00055	Bacteria	Proteobacteria	Alphaproteobacteria	Rhizobiales	Rhizobiaceae	Rhizobiaceae_unclassified	0.000964248	0.735294				alga
Ref_Otu00154	Bacteria	Proteobacteria	Alphaproteobacteria	Caulobacterales	Hyphomonadaceae	Hellea	0.00114321	0.688235				alga
Ref_Otu00048	Bacteria	Proteobacteria	Alphaproteobacteria	Rhodobacterales	Rhodobacteraceae	Rhodobacteraceae_unclassified	0.00162364	0.647059	endo			endo
Ref_Otu00127	Bacteria	Cyanobacteria	Oxyphotobacteria	Synechococcales	Cyanobiaceae	Cyanobium_PCC-6307	0.000452483	0.635294				water
Ref_Otu00204	Bacteria	Bacteroidetes	Bacteroidia	Chitinophagales	Saprospiraceae	Portibacter	0.00156212	0.629412				alga
Ref_Otu00083	Bacteria	Proteobacteria	Alphaproteobacteria	Rhodobacterales	Rhodobacteraceae	Jannaschia	0.000487172	0.629412				alga
Ref_Otu00155	Bacteria	Proteobacteria	Alphaproteobacteria	Rhodobacterales	Rhodobacteraceae	Jannaschia	0.000272666	0.6				epi
Ref_Otu01931	Bacteria	Planctomycetes	Planctomycetacia	Pirellulales	Pirellulaceae	Rhodopirellula	0.00017227	0.594118											sediment	3.13562	6.44177e-21
Ref_Otu01021	Bacteria	Proteobacteria	Gammaproteobacteria	Oceanospirillales	Nitrincolaceae	uncultured	0.000107313	0.594118				water
Ref_Otu00516	Bacteria	Bacteroidetes	Bacteroidia	Chitinophagales	uncultured	uncultured_ge	0.00026741	0.588235				alga
Ref_Otu00485	Bacteria	Proteobacteria	Gammaproteobacteria	Betaproteobacteriales	Burkholderiaceae	Burkholderiaceae_unclassified	0.000124684	0.564706				alga
Ref_Otu00513	Bacteria	Proteobacteria	Alphaproteobacteria	Rhizobiales	Rhizobiales_Incertae_Sedis	Anderseniella	0.000135772	0.558824											sediment	2.99883	2.88349e-10
Ref_Otu00574	Bacteria	Planctomycetes	Planctomycetacia	Pirellulales	Pirellulaceae	Rhodopirellula	0.00010938	0.558824				alga
Ref_Otu00643	Bacteria	Proteobacteria	Deltaproteobacteria	Myxococcales	Sandaracinaceae	Sandaracinus	6.39e-05	0.547059				epi
Ref_Otu00216	Bacteria	Bacteroidetes	Bacteroidia	Cytophagales	Cyclobacteriaceae	Ekhidna	8.89e-05	0.541176				epi
Ref_Otu00512	Bacteria	Proteobacteria	Alphaproteobacteria	Rhodobacterales	Rhodobacteraceae	Tropicimonas	0.000112526	0.535294				epi
Ref_Otu00387	Bacteria	Bacteroidetes	Bacteroidia	Chitinophagales	Saprospiraceae	Portibacter	0.000450273	0.517647				alga
Ref_Otu00436	Bacteria	Bacteroidetes	Bacteroidia	Flavobacteriales	Crocinitomicaceae	Fluviicola	7.88e-05	0.511765				water
Ref_Otu00413	Bacteria	Bacteroidetes	Rhodothermia	Rhodothermales	Rhodothermaceae	Rubrivirga	4.72e-05	0.511765				alga
Ref_Otu00972	Bacteria	Bacteroidetes	Bacteroidia	Flavobacteriales	Cryomorphaceae	uncultured	3.65e-05	0.511765				epi
Ref_Otu00344	Bacteria	Proteobacteria	Gammaproteobacteria	D90	D90_fa	D90_ge	0.000109575	0.505882				alga
Ref_Otu00141	Bacteria	Proteobacteria	Alphaproteobacteria	Alphaproteobacteria_unclassified	Alphaproteobacteria_unclassified	Alphaproteobacteria_unclassified	0.000277254	0.494118				endo
Ref_Otu01331	Bacteria	Bacteroidetes	Bacteroidia	Chitinophagales	Saprospiraceae	Portibacter	0.000492866	0.488235				alga
Ref_Otu00695	Bacteria	Verrucomicrobia	Verrucomicrobiae	Verrucomicrobiales	Rubritaleaceae	Roseibacillus	0.000189058	0.476471				epi
Ref_Otu02402	Bacteria	Proteobacteria	Deltaproteobacteria	NB1-j	NB1-j_fa	NB1-j_ge	0.000100749	0.470588											sediment	2.5303	6.89034e-10
Ref_Otu00960	Bacteria	Proteobacteria	Gammaproteobacteria	Gammaproteobacteria_Incertae_Sedis	Unknown_Family	Marinicella	9.36e-05	0.470588				epi
Ref_Otu00526	Bacteria	Verrucomicrobia	Verrucomicrobiae	Verrucomicrobiales	DEV007	DEV007_ge	0.000113022	0.464706				water
Ref_Otu00140	Bacteria	Proteobacteria	Alphaproteobacteria	Alphaproteobacteria_unclassified	Alphaproteobacteria_unclassified	Alphaproteobacteria_unclassified	0.000101905	0.464706				endo
Ref_Otu00200	Bacteria	Bacteroidetes	Bacteroidia	Flavobacteriales	Flavobacteriaceae	Algibacter	4.37e-05	0.429412				epi
Ref_Otu00691	Bacteria	Bacteroidetes	Bacteroidia	Chitinophagales	Saprospiraceae	Saprospiraceae_unclassified	0.000280396	0.423529				alga
Ref_Otu00219	Bacteria	Proteobacteria	Alphaproteobacteria	Sphingomonadales	Sphingomonadaceae	Erythrobacter	0.000270307	0.423529				alga
Ref_Otu00090	Bacteria	Actinobacteria	Actinobacteria	Corynebacteriales	Mycobacteriaceae	Mycobacterium	0.000214186	0.423529				water
Ref_Otu00592	Bacteria	Bacteroidetes	Bacteroidia	Chitinophagales	uncultured	uncultured_ge	0.000205215	0.423529				epi
Ref_Otu01077	Bacteria	Proteobacteria	Gammaproteobacteria	Gammaproteobacteria_Incertae_Sedis	Unknown_Family	uncultured	0.000199156	0.423529				water
Ref_Otu00147	Bacteria	Actinobacteria	Acidimicrobiia	Microtrichales	Microtrichaceae	uncultured	0.000135169	0.423529				endo
Ref_Otu00150	Bacteria	Proteobacteria	Alphaproteobacteria	Alphaproteobacteria_unclassified	Alphaproteobacteria_unclassified	Alphaproteobacteria_unclassified	0.000251395	0.411765				alga
Ref_Otu00182	Bacteria	Bacteroidetes	Bacteroidia	Flavobacteriales	Flavobacteriaceae	Maritimimonas	0.000113685	0.405882				alga
Ref_Otu00622	Bacteria	Planctomycetes	Planctomycetacia	Pirellulales	Pirellulaceae	Blastopirellula	6.42e-05	0.405882				alga
Ref_Otu02178	Bacteria	Verrucomicrobia	Verrucomicrobiae	Opitutales	Opitutaceae	Opitutaceae_unclassified	4.59e-05	0.4				water
Ref_Otu00236	Bacteria	Actinobacteria	Acidimicrobiia	Microtrichales	Microtrichaceae	uncultured	0.000250477	0.364706				endo
Ref_Otu00304	Bacteria	Proteobacteria	Alphaproteobacteria	Rhodobacterales	Rhodobacteraceae	Rhodobacteraceae_unclassified	0.000323889	0.352941				alga
Ref_Otu00343	Bacteria	Bacteroidetes	Bacteroidia	Chitinophagales	Saprospiraceae	Lewinella	6.9e-05	0.352941				epi
Ref_Otu00038	Bacteria	Proteobacteria	Alphaproteobacteria	Rhodobacterales	Rhodobacteraceae	Rhodobacteraceae_unclassified	6.77e-05	0.347059				water
Ref_Otu00549	Bacteria	Proteobacteria	Alphaproteobacteria	Rhizobiales	Methyloligellaceae	uncultured	4.24e-05	0.347059				alga
Ref_Otu00422	Bacteria	Bacteroidetes	Bacteroidia	Chitinophagales	Saprospiraceae	uncultured	3.63e-05	0.347059				epi
Ref_Otu03189	Bacteria	Bacteroidetes	Bacteroidia	Flavobacteriales	Flavobacteriales_unclassified	Flavobacteriales_unclassified	2.01e-05	0.347059				water
Ref_Otu00640	Bacteria	Bacteroidetes	Bacteroidia	Flavobacteriales	Crocinitomicaceae	Crocinitomix	6.14e-05	0.341176				epi
Ref_Otu00015	Bacteria	Proteobacteria	Alphaproteobacteria	Rhodobacterales	Rhodobacteraceae	Rhodobacteraceae_unclassified	0.00038009	0.335294				alga
Ref_Otu01838	Bacteria	Proteobacteria	Gammaproteobacteria	Thiomicrospirales	Thiomicrospiraceae	endosymbionts	6.03e-05	0.335294											sediment	2.64912	1.46565e-18
Ref_Otu03336	Bacteria	Bacteroidetes	Bacteroidia	Bacteroidetes_VC2.1_Bac22	Bacteroidetes_VC2.1_Bac22_fa	Bacteroidetes_VC2.1_Bac22_ge	3.31e-05	0.335294			summer
Ref_Otu04351	Bacteria	Proteobacteria	Deltaproteobacteria	Myxococcales	P3OB-42	P3OB-42_ge	3.17e-05	0.335294			summer
Ref_Otu01299	Bacteria	Bacteroidetes	Bacteroidia	Cytophagales	Cytophagales_unclassified	Cytophagales_unclassified	1.96e-05	0.323529				epi
Ref_Otu00612	Bacteria	Proteobacteria	Alphaproteobacteria	Micavibrionales	Micavibrionales_unclassified	Micavibrionales_unclassified	2.87e-05	0.311765				epi
Ref_Otu00066	Bacteria	Cyanobacteria	Oxyphotobacteria	Oxyphotobacteria_unclassified	Oxyphotobacteria_unclassified	Oxyphotobacteria_unclassified	2.73e-05	0.311765				alga
Ref_Otu04723	Bacteria	Verrucomicrobia	Verrucomicrobiae	Opitutales	Puniceicoccaceae	Coraliomargarita	3.55e-05	0.305882			winter
Ref_Otu01150	Bacteria	Proteobacteria	Deltaproteobacteria	Bdellovibrionales	Bdellovibrionaceae	OM27_clade	5.95e-05	0.294118				epi
Ref_Otu03516	Bacteria	Proteobacteria	Gammaproteobacteria	Cellvibrionales	Halieaceae	Haliea	3.05e-05	0.294118			winter
Ref_Otu03574	Bacteria	Verrucomicrobia	Verrucomicrobiae	Verrucomicrobiales	Rubritaleaceae	Luteolibacter	2.79e-05	0.294118			summer
Ref_Otu02018	Bacteria	Bacteroidetes	Bacteroidia	Flavobacteriales	Cryomorphaceae	uncultured	2.23e-05	0.294118				water
Ref_Otu00580	Bacteria	Bacteroidetes	Bacteroidia	Chitinophagales	Saprospiraceae	Rubidimonas	0.000208155	0.288235				alga
Ref_Otu00690	Bacteria	Proteobacteria	Deltaproteobacteria	Bradymonadales	Bradymonadales_fa	Bradymonadales_ge	5.45e-05	0.288235				epi
Ref_Otu00991	Bacteria	Planctomycetes	Planctomycetacia	Planctomycetales	Rubinisphaeraceae	Fuerstia	0.000107485	0.270588				alga
Ref_Otu01267	Bacteria	Proteobacteria	Deltaproteobacteria	Myxococcales	Nannocystaceae	Enhygromyxa	4.13e-05	0.270588				alga
Ref_Otu04421	Bacteria	Proteobacteria	Alphaproteobacteria	Rhodobacterales	Rhodobacteraceae	Rhodobacteraceae_unclassified	5.73e-05	0.264706											sediment	3.19788	1.41057e-16
Ref_Otu01057	Bacteria	Proteobacteria	Alphaproteobacteria	Caulobacterales	Hyphomonadaceae	uncultured	4.29e-05	0.264706				alga
Ref_Otu01105	Bacteria	Patescibacteria	Gracilibacteria	AbsconditabacterialesSR1	AbsconditabacterialesSR1fa	AbsconditabacterialesSR1ge	7.32e-05	0.258824				epi
Ref_Otu00369	Bacteria	Proteobacteria	Gammaproteobacteria	Pseudomonadales	Pseudomonadaceae	Pseudomonas	5.69e-05	0.252941				water
Ref_Otu02296	Bacteria	Proteobacteria	Alphaproteobacteria	Alphaproteobacteria_unclassified	Alphaproteobacteria_unclassified	Alphaproteobacteria_unclassified	8.77e-06	0.252941				water
Ref_Otu00766	Bacteria	Proteobacteria	Deltaproteobacteria	Bdellovibrionales	Bdellovibrionaceae	OM27_clade	1.29e-05	0.247059				epi
Ref_Otu01594	Bacteria	Cyanobacteria	Oxyphotobacteria	Oxyphotobacteria_unclassified	Oxyphotobacteria_unclassified	Oxyphotobacteria_unclassified	6.37e-05	0.241176				epi
Ref_Otu00052	Bacteria	Actinobacteria	Acidimicrobiia	Microtrichales	Microtrichaceae	uncultured	4.04e-05	0.241176				alga
Ref_Otu00745	Bacteria	Actinobacteria	Thermoleophilia	Gaiellales	uncultured	uncultured_ge	3.15e-05	0.241176				water
Ref_Otu00199	Bacteria	Bacteroidetes	Bacteroidia	Chitinophagales	Saprospiraceae	uncultured	6.76e-05	0.229412				epi
Ref_Otu00937	Bacteria	Bacteroidetes	Bacteroidia	Chitinophagales	Saprospiraceae	uncultured	3.33e-05	0.229412				alga
Ref_Otu00936	Bacteria	Bacteroidetes	Bacteroidia	Flavobacteriales	Flavobacteriaceae	Dokdonia	4.16e-05	0.223529				epi
Ref_Otu00654	Bacteria	Chloroflexi	Anaerolineae	SBR1031	A4b	A4b_ge	1.73e-05	0.223529				epi
Ref_Otu01365	Bacteria	Planctomycetes	Planctomycetacia	Planctomycetales	Planctomycetales_unclassified	Planctomycetales_unclassified	1.39e-05	0.223529				endo
Ref_Otu00049	Bacteria	Proteobacteria	Gammaproteobacteria	Oceanospirillales	Nitrincolaceae	Marinobacterium	0.000257868	0.217647				water
Ref_Otu00573	Bacteria	Bacteroidetes	Bacteroidia	Chitinophagales	Saprospiraceae	Portibacter	2.45e-05	0.217647				alga
Ref_Otu02067	Bacteria	Patescibacteria	Gracilibacteria	JGI_0000069-P22	JGI_0000069-P22_fa	JGI_0000069-P22_ge	9.75e-06	0.217647				epi
Ref_Otu00295	Bacteria	Proteobacteria	Alphaproteobacteria	Rhodobacterales	Rhodobacteraceae	Rhodobacteraceae_unclassified	8.17e-06	0.217647				epi
Ref_Otu04581	Bacteria	Bacteroidetes	Bacteroidia	Chitinophagales	Saprospiraceae	Phaeodactylibacter	3.76e-05	0.211765			winter
Ref_Otu01325	Bacteria	Proteobacteria	Gammaproteobacteria	Cellvibrionales	Halieaceae	Halieaceae_unclassified	2.95e-05	0.211765				epi
Ref_Otu00439	Bacteria	Proteobacteria	Deltaproteobacteria	SAR324_clade_Marine_group_B	SAR324_clade_Marine_group_Bfa	SAR324_clade_Marine_group_Bge	1.78e-05	0.211765				epi
Ref_Otu00755	Bacteria	Bacteroidetes	Bacteroidia	Flavobacteriales	Flavobacteriaceae	Euzebyella	1.28e-05	0.211765				alga
Ref_Otu00876	Bacteria	Bacteroidetes	Rhodothermia	Rhodothermales	Rhodothermaceae	Rubrivirga	8.94e-06	0.211765				epi
Ref_Otu00221	Bacteria	Proteobacteria	Deltaproteobacteria	Myxococcales	Sandaracinaceae	uncultured	4.28e-05	0.205882				epi
Ref_Otu00595	Bacteria	Bacteroidetes	Bacteroidia	Flavobacteriales	Crocinitomicaceae	Crocinitomix	6.61e-05	0.2				epi
Ref_Otu00461	Bacteria	Bacteroidetes	Bacteroidia	Bacteroidales	Marinilabiliaceae	Labilibacter	5.83e-05	0.2				alga
Ref_Otu00259	Bacteria	Proteobacteria	Alphaproteobacteria	Sphingomonadales	Sphingomonadaceae	Erythrobacter	2.03e-05	0.2				epi
Ref_Otu01862	Bacteria	Proteobacteria	Gammaproteobacteria	Oceanospirillales	Saccharospirillaceae	Reinekea	3.61e-05	0.194118				water
Ref_Otu00059	Bacteria	Bacteroidetes	Bacteroidia	Flavobacteriales	Flavobacteriaceae	Gilvibacter	2.16e-05	0.194118				epi
Ref_Otu00536	Bacteria	Bacteroidetes	Bacteroidia	Chitinophagales	Saprospiraceae	Rubidimonas	1.59e-05	0.194118				alga
Ref_Otu01764	Bacteria	Proteobacteria	Gammaproteobacteria	Pseudomonadales	Moraxellaceae	Acinetobacter	1.8e-05	0.182353				water
Ref_Otu01559	Bacteria	Proteobacteria	Gammaproteobacteria	Cellvibrionales	Cellvibrionaceae	Umboniibacter	3.89e-05	0.176471				water
Ref_Otu02772	Bacteria	Proteobacteria	Alphaproteobacteria	Alphaproteobacteria_unclassified	Alphaproteobacteria_unclassified	Alphaproteobacteria_unclassified	1.81e-05	0.176471				water
Ref_Otu01289	Bacteria	Bacteroidetes	Bacteroidia	Cytophagales	Cytophagales_unclassified	Cytophagales_unclassified	8.44e-06	0.176471				epi
Ref_Otu02389	Bacteria	Proteobacteria	Gammaproteobacteria	Gammaproteobacteria_unclassified	Gammaproteobacteria_unclassified	Gammaproteobacteria_unclassified	8.12e-06	0.176471				water
Ref_Otu01989	Bacteria	Proteobacteria	Gammaproteobacteria	Betaproteobacteriales	Burkholderiaceae	Rubrivivax	7.83e-06	0.170588				water
Otu16015	Bacteria	Kiritimatiellaeota	Kiritimatiellae	WCHB1-41	WCHB1-41_fa	WCHB1-41_ge	5.27e-05	0.164706											sediment	3.01611	6.05776e-21
Ref_Otu01529	Bacteria	Bacteroidetes	Bacteroidia	Sphingobacteriales	NS11-12_marine_group	NS11-12_marine_group_ge	1.29e-05	0.164706				epi
Ref_Otu00162	Bacteria	Bacteroidetes	Bacteroidia	Flavobacteriales	Flavobacteriaceae	NS5_marine_group	0.000413377	0.158824				water
Ref_Otu01073	Bacteria	Bacteroidetes	Bacteroidia	Sphingobacteriales	NS11-12_marine_group	NS11-12_marine_group_ge	3.6e-05	0.158824				water
Ref_Otu02863	Bacteria	Proteobacteria	Gammaproteobacteria	AT-s2-59	AT-s2-59_fa	AT-s2-59_ge	1.7e-05	0.158824				epi
Ref_Otu01553	Bacteria	Proteobacteria	Deltaproteobacteria	Desulfobacterales	Desulfobulbaceae	Desulfotalea	8.77e-05	0.152941				epi
Ref_Otu00393	Bacteria	Firmicutes	Clostridia	Clostridiales	Peptostreptococcaceae	Romboutsia	4.26e-05	0.152941				water
Ref_Otu00242	Bacteria	Planctomycetes	Planctomycetacia	Pirellulales	Pirellulaceae	Pirellula	2.36e-05	0.152941				alga
Ref_Otu00117	Bacteria	Proteobacteria	Alphaproteobacteria	Sphingomonadales	Sphingomonadaceae	Sphingomonadaceae_unclassified	1.26e-05	0.152941				alga
Ref_Otu01208	Bacteria	Proteobacteria	Gammaproteobacteria	Gammaproteobacteria_unclassified	Gammaproteobacteria_unclassified	Gammaproteobacteria_unclassified	8.18e-06	0.152941				alga
Ref_Otu00126	Bacteria	Proteobacteria	Alphaproteobacteria	SAR11_clade	Clade_I	Clade_Ia	0.000407202	0.147059				water
Ref_Otu04869	Bacteria	Planctomycetes	Planctomycetacia	Pirellulales	Pirellulaceae	Pirellulaceae_unclassified	3.15e-05	0.147059											sediment	3.28609	2.79101e-22
Ref_Otu02469	Bacteria	Proteobacteria	Deltaproteobacteria	Deltaproteobacteria_unclassified	Deltaproteobacteria_unclassified	Deltaproteobacteria_unclassified	1.81e-05	0.147059				alga
Ref_Otu00613	Bacteria	Bacteroidetes	Bacteroidia	Chitinophagales	Saprospiraceae	uncultured	1.32e-05	0.147059				alga
Ref_Otu01588	Bacteria	Bacteroidetes	Bacteroidia	Flavobacteriales	Flavobacteriaceae	Flavobacteriaceae_unclassified	1.07e-05	0.147059				water
Ref_Otu04557	Bacteria	Calditrichaeota	Calditrichia	Calditrichales	Calditrichaceae	Calorithrix	4.16e-05	0.141176											sediment	3.05413	1.87123e-26
Ref_Otu02051	Bacteria	Proteobacteria	Deltaproteobacteria	PB19	PB19_fa	PB19_ge	2.52e-05	0.141176				alga
Ref_Otu00384	Bacteria	Proteobacteria	Proteobacteria_unclassified	Proteobacteria_unclassified	Proteobacteria_unclassified	Proteobacteria_unclassified	9.82e-06	0.141176				epi
Ref_Otu02917	Bacteria	Planctomycetes	Planctomycetacia	Planctomycetales	uncultured	uncultured_ge	3.45e-05	0.135294				water
Ref_Otu02087	Bacteria	Proteobacteria	Gammaproteobacteria	Arenicellales	Arenicellaceae	HTCC5015	4.11e-06	0.135294				epi
Ref_Otu00477	Bacteria	Bacteroidetes	Bacteroidia	Flavobacteriales	Flavobacteriaceae	Maribacter	9.14e-06	0.129412				alga
Ref_Otu00537	Bacteria	Bacteroidetes	Bacteroidia	Chitinophagales	Saprospiraceae	uncultured	7.61e-06	0.129412				epi
Ref_Otu06640	Bacteria	Acidobacteria	Subgroup_21	Subgroup_21_or	Subgroup_21_fa	Subgroup_21_ge	2.38e-05	0.123529											sediment	3.02726	1.0811e-19
Ref_Otu01112	Bacteria	Proteobacteria	Alphaproteobacteria	Kordiimonadales	Kordiimonadaceae	Kordiimonas	5.84e-06	0.123529				epi
Ref_Otu01479	Bacteria	Proteobacteria	Gammaproteobacteria	Alteromonadales	Colwelliaceae	Thalassotalea	3.59e-06	0.123529				water
Ref_Otu02787	Bacteria	Proteobacteria	Deltaproteobacteria	Bdellovibrionales	Bdellovibrionaceae	Bdellovibrio	2.34e-06	0.123529				endo
Ref_Otu00400	Bacteria	Bacteroidetes	Bacteroidia	Flavobacteriales	Cryomorphaceae	uncultured	0.000149307	0.117647				water
Ref_Otu00651	Bacteria	Proteobacteria	Deltaproteobacteria	Bdellovibrionales	Bacteriovoracaceae	Peredibacter	6.11e-05	0.117647				epi
Ref_Otu12789	Bacteria	Acidobacteria	Subgroup_22	Subgroup_22_or	Subgroup_22_fa	Subgroup_22_ge	3.28e-05	0.117647											sediment	3.22211	5.76334e-29
Ref_Otu01634	Bacteria	Bacteroidetes	Bacteroidia	Flavobacteriales	Flavobacteriaceae	Flavobacteriaceae_unclassified	1.53e-05	0.117647				alga
Ref_Otu02704	Bacteria	Bacteroidetes	Bacteroidia	Flavobacteriales	Flavobacteriaceae	Algibacter	6.67e-06	0.117647				water
Ref_Otu00356	Bacteria	Bacteroidetes	Bacteroidia	Flavobacteriales	Flavobacteriaceae	Flavobacteriaceae_unclassified	4.86e-06	0.117647				epi
Ref_Otu00576	Bacteria	Proteobacteria	Alphaproteobacteria	Puniceispirillales	SAR116_clade	SAR116_clade_ge	8.81e-05	0.111765				water
Ref_Otu00587	Bacteria	Bacteroidetes	Bacteroidia	Flavobacteriales	Flavobacteriaceae	NS5_marine_group	8.75e-05	0.111765				water
Ref_Otu04759	Bacteria	Planctomycetes	Planctomycetacia	Pirellulales	Pirellulaceae	Pirellulaceae_unclassified	2.91e-05	0.111765											sediment	3.43166	5.22031e-27
Ref_Otu10056	Bacteria	Acidobacteria	Subgroup_21	Subgroup_21_or	Subgroup_21_fa	Subgroup_21_ge	2.3e-05	0.111765											sediment	2.79052	3.55684e-21
Ref_Otu16552	Bacteria	Acidobacteria	Subgroup_22	Subgroup_22_or	Subgroup_22_fa	Subgroup_22_ge	2.27e-05	0.111765											sediment	2.92749	2.77828e-21
Ref_Otu08987	Bacteria	Planctomycetes	Phycisphaerae	CCM11a	CCM11a_fa	CCM11a_ge	2.18e-05	0.111765											sediment	3.3859	5.6355e-22
Ref_Otu04237	Bacteria	Kiritimatiellaeota	Kiritimatiellae	WCHB1-41	WCHB1-41_fa	WCHB1-41_ge	1.89e-05	0.111765											sediment	3.49182	2.88391e-20
Ref_Otu01443	Bacteria	Actinobacteria	Actinobacteria	Corynebacteriales	Corynebacteriaceae	Lawsonella	1.65e-05	0.111765				water
Ref_Otu00490	Bacteria	Proteobacteria	Alphaproteobacteria	Parvibaculales	PS1_clade	PS1_clade_ge	0.000128933	0.105882				water
Ref_Otu01461	Bacteria	Proteobacteria	Gammaproteobacteria	Enterobacteriales	Enterobacteriaceae	Klebsiella	2.53e-05	0.105882				water
Ref_Otu11680	Bacteria	Bacteria_unclassified	Bacteria_unclassified	Bacteria_unclassified	Bacteria_unclassified	Bacteria_unclassified	2.51e-05	0.105882											sediment	3.01486	9.95714e-25
Ref_Otu07957	Bacteria	Proteobacteria	Deltaproteobacteria	Oligoflexales	Oligoflexaceae	uncultured	2.46e-05	0.105882											sediment	2.95622	1.45003e-22
Ref_Otu00314	Bacteria	Bacteroidetes	Bacteroidia	Flavobacteriales	Flavobacteriaceae	NS5_marine_group	1.64e-05	0.105882				water
Ref_Otu00107	Bacteria	Firmicutes	Bacilli	Bacillales	Bacillaceae	Bacillaceae_unclassified	1.48e-05	0.105882				water
Ref_Otu12977	Bacteria	Bacteria_unclassified	Bacteria_unclassified	Bacteria_unclassified	Bacteria_unclassified	Bacteria_unclassified	1.4e-05	0.105882											sediment	3.07439	3.04233e-19
Ref_Otu00562	Bacteria	Bacteroidetes	Bacteroidia	Sphingobacteriales	NS11-12_marine_group	NS11-12_marine_group_ge	1.23e-05	0.105882				epi
Ref_Otu00468	Bacteria	Bacteroidetes	Bacteroidia	Flavobacteriales	Flavobacteriaceae	Flavobacteriaceae_unclassified	5.39e-06	0.105882				endo
Ref_Otu02388	Bacteria	Proteobacteria	Deltaproteobacteria	Bdellovibrionales	Bdellovibrionaceae	OM27_clade	3.51e-06	0.105882				epi
Ref_Otu00487	Bacteria	Bacteroidetes	Bacteroidia	Flavobacteriales	Flavobacteriaceae	NS4_marine_group	5.53e-05	0.1				water
Ref_Otu07744	Bacteria	Spirochaetes	MVP-15	MVP-15_or	MVP-15_fa	MVP-15_ge	3.05e-05	0.1											sediment	2.50383	3.16486e-19
Ref_Otu12336	Bacteria	Proteobacteria	Proteobacteria_unclassified	Proteobacteria_unclassified	Proteobacteria_unclassified	Proteobacteria_unclassified	1.87e-05	0.1											sediment	2.75343	1.95329e-25
Ref_Otu00285	Bacteria	Cyanobacteria	Oxyphotobacteria	Nostocales	Xenococcaceae	Pleurocapsa_PCC-7319	8.24e-06	0.1				alga
Ref_Otu11049	Bacteria	Planctomycetes	OM190	OM190_or	OM190_fa	OM190_ge	2.49e-05	0.0941176											sediment	3.1705	2.1973e-19
Ref_Otu18744	Bacteria	Proteobacteria	Deltaproteobacteria	Desulfarculales	Desulfarculaceae	Desulfatiglans	2.31e-05	0.0941176											sediment	2.6826	3.46539e-20
Ref_Otu00649	Bacteria	Proteobacteria	Alphaproteobacteria	Rhodobacterales	Rhodobacteraceae	Roseovarius	9.85e-06	0.0941176				epi
Ref_Otu03149	Bacteria	Proteobacteria	Gammaproteobacteria	Chromatiales	Sedimenticolaceae	Sedimenticola	9.75e-06	0.0941176				water
Ref_Otu00631	Bacteria	Bacteroidetes	Bacteroidia	Flavobacteriales	Cryomorphaceae	uncultured	5.35e-06	0.0941176				water
Ref_Otu11321	Bacteria	Kiritimatiellaeota	Kiritimatiellae	WCHB1-41	WCHB1-41_fa	WCHB1-41_ge	5.03e-05	0.0882353											sediment	3.23303	1.63644e-29
Ref_Otu07159	Bacteria	Proteobacteria	Deltaproteobacteria	Desulfobacterales	Desulfobacteraceae	SEEP-SRB1	3.22e-05	0.0882353											sediment	2.82082	7.20316e-26
Ref_Otu23774	Bacteria	Proteobacteria	Deltaproteobacteria	Sva0485	Sva0485_fa	Sva0485_ge	3.08e-05	0.0882353											sediment	2.78555	1.78775e-20
Ref_Otu08382	Bacteria	Kiritimatiellaeota	Kiritimatiellae	WCHB1-41	WCHB1-41_fa	WCHB1-41_ge	2.49e-05	0.0823529											sediment	3.34005	3.15695e-28
Ref_Otu00214	Bacteria	Cyanobacteria	Oxyphotobacteria	Synechococcales	Cyanobiaceae	Synechococcus_CC9902	2.4e-05	0.0823529				water
Ref_Otu10024	Bacteria	Proteobacteria	Deltaproteobacteria	Myxococcales	UASB-TL25	UASB-TL25_ge	2.39e-05	0.0823529											sediment	2.67178	1.04825e-25
Ref_Otu02979	Bacteria	Proteobacteria	Gammaproteobacteria	HOC36	HOC36_fa	HOC36_ge	1.48e-05	0.0823529				water
Ref_Otu14256	Bacteria	Kiritimatiellaeota	Kiritimatiellae	WCHB1-41	WCHB1-41_fa	WCHB1-41_ge	3.42e-05	0.0764706											sediment	3.36997	2.22787e-28
Ref_Otu02159	Bacteria	Acidobacteria	Thermoanaerobaculia	Thermoanaerobaculales	Thermoanaerobaculaceae	Subgroup_10	2.98e-05	0.0764706				epi
Ref_Otu06264	Bacteria	Chloroflexi	Anaerolineae	SJA-15	SJA-15_fa	SJA-15_ge	1.96e-05	0.0764706											sediment	3.21193	2.80491e-24
Ref_Otu14698	Bacteria	Latescibacteria	Latescibacteria	Latescibacterales	Latescibacteraceae	Candidatus_Latescibacter	9.44e-06	0.0764706											sediment	3.74682	5.36939e-20
Ref_Otu02399	Bacteria	Proteobacteria	Alphaproteobacteria	Rhodobacterales	Rhodobacteraceae	Rhodobacteraceae_unclassified	1.62e-06	0.0764706				endo
Ref_Otu01230	Bacteria	Bacteria_unclassified	Bacteria_unclassified	Bacteria_unclassified	Bacteria_unclassified	Bacteria_unclassified	8.04e-05	0.0705882				water
Ref_Otu01282	Bacteria	Bacteroidetes	Bacteroidia	Flavobacteriales	Flavobacteriaceae	NS5_marine_group	3.09e-05	0.0705882				water
Ref_Otu01668	Bacteria	Bacteroidetes	Bacteroidia	Flavobacteriales	Cryomorphaceae	Phaeocystidibacter	2.64e-05	0.0705882				water
Ref_Otu09451	Bacteria	Kiritimatiellaeota	Kiritimatiellae	WCHB1-41	WCHB1-41_fa	WCHB1-41_ge	2.18e-05	0.0705882											sediment	3.48175	6.16577e-26
Ref_Otu07834	Bacteria	Spirochaetes	Spirochaetia	Spirochaetales	Spirochaetaceae	Sediminispirochaeta	2.14e-05	0.0705882											sediment	2.779	1.17737e-29
Ref_Otu02780	Bacteria	Planctomycetes	Planctomycetacia	Pirellulales	Pirellulaceae	Pirellulaceae_unclassified	1.82e-05	0.0705882				water
Ref_Otu11267	Archaea	Archaea_unclassified	Archaea_unclassified	Archaea_unclassified	Archaea_unclassified	Archaea_unclassified	1.65e-05	0.0705882											sediment	3.01837	2.43817e-23
Ref_Otu00142	Bacteria	Bacteroidetes	Bacteroidia	Flavobacteriales	Flavobacteriaceae	uncultured	8.49e-05	0.0647059				water
Ref_Otu07438	Bacteria	Proteobacteria	Deltaproteobacteria	Myxococcales	PS-B29	PS-B29_ge	3.21e-05	0.0647059											sediment	2.75193	3.65575e-26
Ref_Otu08996	Bacteria	Planctomycetes	OM190	OM190_or	OM190_fa	OM190_ge	1.97e-05	0.0647059											sediment	3.47649	6.11971e-28
Ref_Otu15315	Bacteria	Spirochaetes	Spirochaetia	Spirochaetales	Spirochaetaceae	Sediminispirochaeta	1.8e-05	0.0647059											sediment	2.85473	4.98611e-24
Ref_Otu05981	Bacteria	Proteobacteria	Gammaproteobacteria	HOC36	HOC36_fa	HOC36_ge	4.19e-05	0.0588235											sediment	2.57127	4.48162e-34
Ref_Otu14847	Bacteria	Gemmatimonadetes	MD2902-B12	MD2902-B12_or	MD2902-B12_fa	MD2902-B12_ge	2.09e-05	0.0588235											sediment	3.43489	1.88049e-28
Ref_Otu37271	Bacteria	Proteobacteria	Deltaproteobacteria	Desulfobacterales	Desulfobacteraceae	Desulfobacteraceae_unclassified	1.92e-05	0.0588235											sediment	2.97418	5.23357e-25
Ref_Otu00382	Bacteria	Bacteroidetes	Bacteroidia	Flavobacteriales	Flavobacteriaceae	Aquimarina	1.22e-05	0.0588235				epi
Ref_Otu01618	Bacteria	Proteobacteria	Gammaproteobacteria	Aeromonadales	Aeromonadaceae	Aeromonas	9.48e-06	0.0588235				water
Ref_Otu01516	Bacteria	Proteobacteria	Gammaproteobacteria	Betaproteobacteriales	Burkholderiaceae	Polynucleobacter	8.75e-06	0.0588235				water
Ref_Otu02630	Bacteria	Fusobacteria	Fusobacteriia	Fusobacteriales	Fusobacteriaceae	Fusobacterium	5.54e-06	0.0588235				water
Ref_Otu01247	Archaea	Euryarchaeota	Thermoplasmata	Marine_Group_II	Marine_Group_II_fa	Marine_Group_II_ge	5.31e-06	0.0588235				water
Ref_Otu00891	Bacteria	Proteobacteria	Gammaproteobacteria	Diplorickettsiales	Diplorickettsiaceae	Rickettsiella	4.16e-06	0.0588235				water
Otu00206	Bacteria	Proteobacteria	Gammaproteobacteria	NKB5	NKB5_fa	NKB5_ge	2.93e-06	0.0588235				water
Ref_Otu01544	Bacteria	Bacteroidetes	Bacteroidia	Cytophagales	Flammeovirgaceae	uncultured	1.17e-06	0.0588235				alga
Ref_Otu01107	Bacteria	Proteobacteria	Gammaproteobacteria	Betaproteobacteriales	Burkholderiaceae	RS62_marine_group	3.53e-05	0.0529412				water
Ref_Otu07351	Bacteria	Planctomycetes	Planctomycetacia	Pirellulales	Pirellulaceae	Rhodopirellula	2.09e-05	0.0529412											sediment	3.68313	3.65847e-33
Ref_Otu39130	Bacteria	Proteobacteria	Deltaproteobacteria	SAR324_clade_Marine_group_B	SAR324_clade_Marine_group_Bfa	SAR324_clade_Marine_group_Bge	1.63e-05	0.0529412											sediment	3.00369	8.23242e-23
Ref_Otu00941	Bacteria	MarinimicrobiaSAR406_clade	MarinimicrobiaSAR406_cladecl	MarinimicrobiaSAR406_cladeor	MarinimicrobiaSAR406_cladefa	MarinimicrobiaSAR406_cladege	1.03e-05	0.0529412				water
Ref_Otu00554	Bacteria	Bacteroidetes	Bacteroidia	Flavobacteriales	Flavobacteriaceae	uncultured	9e-06	0.0529412				water
Ref_Otu01796	Bacteria	Proteobacteria	Gammaproteobacteria	Pseudomonadales	Pseudomonadaceae	Pseudomonas	6.32e-06	0.0529412				endo
Ref_Otu02339	Bacteria	Chloroflexi	Chloroflexia	Thermomicrobiales	JG30-KF-CM45	JG30-KF-CM45_ge	3.87e-06	0.0529412				water
Ref_Otu00783	Bacteria	Proteobacteria	Alphaproteobacteria	Alphaproteobacteria_unclassified	Alphaproteobacteria_unclassified	Alphaproteobacteria_unclassified	3.13e-06	0.0529412				endo
Ref_Otu01835	Bacteria	Bacteroidetes	Bacteroidia	Flavobacteriales	NS9_marine_group	NS9_marine_group_ge	2.63e-06	0.0529412				water
Ref_Otu00220	Bacteria	Proteobacteria	Alphaproteobacteria	Rhodospirillales	AEGEAN-169_marine_group	AEGEAN-169_marine_group_ge	0.000101752	0.0470588				water
Ref_Otu00557	Bacteria	Proteobacteria	Proteobacteria_unclassified	Proteobacteria_unclassified	Proteobacteria_unclassified	Proteobacteria_unclassified	2.34e-05	0.0470588				epi
Ref_Otu08275	Bacteria	Spirochaetes	Spirochaetia	Spirochaetales	Spirochaetaceae	Spirochaeta_2	1.84e-05	0.0470588											sediment	2.98404	1.26442e-29
Ref_Otu01815	Bacteria	Proteobacteria	Gammaproteobacteria	Thiotrichales	Thiotrichaceae	uncultured	1.68e-05	0.0470588				water
Ref_Otu00981	Bacteria	Bacteroidetes	Bacteroidia	Flavobacteriales	Flavobacteriaceae	NS4_marine_group	1.25e-05	0.0470588				water
Ref_Otu02610	Bacteria	Bacteroidetes	Bacteroidia	Bacteroidia_unclassified	Bacteroidia_unclassified	Bacteroidia_unclassified	3.56e-06	0.0470588				alga
Ref_Otu02584	Bacteria	Proteobacteria	Alphaproteobacteria	Rhizobiales	Beijerinckiaceae	Methylobacterium	2.58e-06	0.0470588				water
Ref_Otu01006	Bacteria	Planctomycetes	Phycisphaerae	Phycisphaerales	Phycisphaeraceae	Phycisphaeraceae_unclassified	2.05e-06	0.0470588				epi
Ref_Otu01312	Bacteria	Proteobacteria	Alphaproteobacteria	Rhodobacterales	Rhodobacteraceae	Rhodobacteraceae_unclassified	1.53e-06	0.0470588				epi
Ref_Otu02221	Bacteria	Bacteroidetes	Bacteroidia	Flavobacteriales	Cryomorphaceae	uncultured	1.39e-06	0.0470588				epi
Ref_Otu01585	Bacteria	Chloroflexi	Anaerolineae	Anaerolineae_unclassified	Anaerolineae_unclassified	Anaerolineae_unclassified	4.37e-07	0.0470588				endo
Ref_Otu08018	Bacteria	Acidobacteria	Subgroup_22	Subgroup_22_or	Subgroup_22_fa	Subgroup_22_ge	2.63e-05	0.0411765											sediment	3.19657	1.86666e-32
Ref_Otu08646	Bacteria	Acidobacteria	Subgroup_22	Subgroup_22_or	Subgroup_22_fa	Subgroup_22_ge	1.74e-05	0.0411765											sediment	3.03569	1.20705e-24
Ref_Otu17036	Bacteria	Spirochaetes	Spirochaetia	Spirochaetales	Spirochaetaceae	Spirochaeta_2	1.57e-05	0.0411765											sediment	2.99487	7.38662e-29
Ref_Otu00552	Bacteria	Bacteroidetes	Bacteroidia	Sphingobacteriales	NS11-12_marine_group	NS11-12_marine_group_ge	8.25e-06	0.0411765				water
Ref_Otu00441	Bacteria	Bacteroidetes	Bacteroidia	Bacteroidia_unclassified	Bacteroidia_unclassified	Bacteroidia_unclassified	5.23e-06	0.0411765				epi
Ref_Otu00814	Bacteria	Proteobacteria	Gammaproteobacteria	Gammaproteobacteria_unclassified	Gammaproteobacteria_unclassified	Gammaproteobacteria_unclassified	3.12e-06	0.0411765				alga
Ref_Otu03076	Bacteria	Proteobacteria	Alphaproteobacteria	uncultured	uncultured_fa	uncultured_ge	2.08e-06	0.0411765				epi
Ref_Otu01083	Bacteria	Firmicutes	Clostridia	Clostridiales	Clostridiaceae_1	Clostridium_sensu_stricto_1	9.55e-07	0.0411765				water
Ref_Otu01399	Bacteria	Proteobacteria	Alphaproteobacteria	SAR11_clade	Clade_III	Clade_III_ge	3.08e-05	0.0352941				water
Ref_Otu17199	Bacteria	Proteobacteria	Deltaproteobacteria	Desulfobacterales	Desulfobulbaceae	Desulfobulbaceae_unclassified	2.26e-05	0.0352941											sediment	2.77308	7.36537e-26
Ref_Otu22718	Bacteria	Verrucomicrobia	Verrucomicrobiae	Verrucomicrobiales	Rubritaleaceae	uncultured	1.71e-05	0.0352941											sediment	2.83508	1.72257e-29
Ref_Otu10594	Bacteria	Acidobacteria	Subgroup_26	Subgroup_26_or	Subgroup_26_fa	Subgroup_26_ge	1.54e-05	0.0352941											sediment	3.19484	2.55033e-23
Ref_Otu14719	Bacteria	Kiritimatiellaeota	Kiritimatiellae	WCHB1-41	WCHB1-41_fa	WCHB1-41_ge	1.03e-05	0.0352941											sediment	3.75103	2.53446e-26
Ref_Otu08165	Bacteria	Planctomycetes	Planctomycetacia	Pirellulales	Pirellulaceae	Pirellula	8.92e-06	0.0352941											sediment	4.003	7.54849e-30
Ref_Otu00206	Bacteria	Firmicutes	Clostridia	Clostridiales	Clostridiaceae_1	Clostridium_sensu_stricto_1	5.71e-06	0.0352941				water
Ref_Otu02306	Bacteria	Proteobacteria	Proteobacteria_unclassified	Proteobacteria_unclassified	Proteobacteria_unclassified	Proteobacteria_unclassified	4.1e-06	0.0352941				water
Ref_Otu01221	Bacteria	Bacteroidetes	Bacteroidia	Flavobacteriales	NS9_marine_group	NS9_marine_group_ge	3.93e-06	0.0352941				water
Ref_Otu00195	Bacteria	Cyanobacteria	Oxyphotobacteria	Synechococcales	Synechococcales_Incertae_Sedis	Schizothrix_LEGE_07164	3.64e-06	0.0352941				alga
Ref_Otu01398	Bacteria	Cyanobacteria	Oxyphotobacteria	Nostocales	Microcystaceae	Microcystaceae_unclassified	2.94e-06	0.0352941				alga
Ref_Otu00104	Bacteria	Bacteroidetes	Bacteroidia	Flavobacteriales	Flavobacteriaceae	Flavobacteriaceae_unclassified	9.5e-07	0.0352941				alga
Ref_Otu00774	Bacteria	Proteobacteria	Alphaproteobacteria	Rhodobacterales	Rhodobacteraceae	Rhodobacteraceae_unclassified	6.92e-07	0.0352941				epi
Otu00294	Bacteria	Bacteria_unclassified	Bacteria_unclassified	Bacteria_unclassified	Bacteria_unclassified	Bacteria_unclassified	5.28e-07	0.0352941				alga
Ref_Otu00983	Bacteria	Proteobacteria	Alphaproteobacteria	Puniceispirillales	SAR116_clade	SAR116_clade_ge	7.45e-05	0.0294118				water
Ref_Otu01519	Bacteria	Proteobacteria	Gammaproteobacteria	Ectothiorhodospirales	Ectothiorhodospiraceae	uncultured	2.69e-05	0.0294118				water
Otu13572	Bacteria	Verrucomicrobia	Verrucomicrobiae	Pedosphaerales	Pedosphaeraceae	Pedosphaeraceae_ge	1.12e-05	0.0294118											sediment	3.04555	3.14809e-27
Ref_Otu00396	Bacteria	Actinobacteria	Acidimicrobiia	Actinomarinales	Actinomarinaceae	Candidatus_Actinomarina	2.47e-06	0.0294118				water
Ref_Otu00970	Bacteria	Proteobacteria	Alphaproteobacteria	Rhizobiales	Rhizobiaceae	Rhizobiaceae_unclassified	3.97e-07	0.0294118				endo
Ref_Otu02011	Bacteria	Verrucomicrobia	Verrucomicrobiae	Opitutales	Puniceicoccaceae	MB11C04_marine_group	1.95e-05	0.0235294				water
Ref_Otu01704	Bacteria	Proteobacteria	Alphaproteobacteria	Rhizobiales	Xanthobacteraceae	Rhodoplanes	4.04e-06	0.0235294				water
Ref_Otu01218	Bacteria	Proteobacteria	Proteobacteria_unclassified	Proteobacteria_unclassified	Proteobacteria_unclassified	Proteobacteria_unclassified	8.23e-07	0.0235294				alga
Otu00539	Bacteria	Proteobacteria	Alphaproteobacteria	Micavibrionales	uncultured	uncultured_ge	2.12e-07	0.0235294				water
Ref_Otu00764	Bacteria	Bacteroidetes	Rhodothermia	Balneolales	Balneolaceae	Balneola	5.22e-05	0.0176471				water
Ref_Otu01310	Bacteria	Proteobacteria	Deltaproteobacteria	SAR324_clade_Marine_group_B	SAR324_clade_Marine_group_Bfa	SAR324_clade_Marine_group_Bge	3.9e-05	0.0176471				water
Ref_Otu01094	Bacteria	Bacteroidetes	Bacteroidia	Flavobacteriales	NS9_marine_group	NS9_marine_group_ge	1.67e-05	0.0176471				water
Ref_Otu00910	Bacteria	Proteobacteria	Alphaproteobacteria	Rhodospirillales	AEGEAN-169_marine_group	AEGEAN-169_marine_group_ge	8.34e-06	0.0176471				water
Ref_Otu00335	Bacteria	Firmicutes	Bacilli	Bacillales	Planococcaceae	Planococcaceae_unclassified	3.75e-06	0.0176471				water
Ref_Otu00133	Bacteria	Proteobacteria	Alphaproteobacteria	Sphingomonadales	Sphingomonadaceae	Erythrobacter	3.22e-06	0.0176471				alga
Otu00764	Bacteria	Bacteroidetes	Bacteroidia	Chitinophagales	Saprospiraceae	Aureispira	1.2e-06	0.0176471				water
Ref_Otu03036	Bacteria	Proteobacteria	Gammaproteobacteria	Cellvibrionales	Cellvibrionaceae	Marinagarivorans	1.03e-06	0.0176471				water
Otu00468	Bacteria	Proteobacteria	Deltaproteobacteria	Myxococcales	P3OB-42	P3OB-42_ge	6.39e-07	0.0176471				endo
Ref_Otu00870	Bacteria	Actinobacteria	Acidimicrobiia	Microtrichales	Microtrichaceae	Sva0996_marine_group	5.7e-07	0.0176471				water
Otu00622	Bacteria	Proteobacteria	Proteobacteria_unclassified	Proteobacteria_unclassified	Proteobacteria_unclassified	Proteobacteria_unclassified	2.41e-07	0.0176471				alga
Otu00466	Bacteria	Proteobacteria	Gammaproteobacteria	Run-SP154	Run-SP154_fa	Run-SP154_ge	2.04e-07	0.0176471				epi
Ref_Otu00067	Bacteria	Cyanobacteria	Oxyphotobacteria	Phormidesmiales	Phormidesmiaceae	Phormidesmis_ANT.LACV5.1	2.03e-07	0.0176471				endo
Otu01150	Bacteria	Bacteroidetes	Bacteroidia	Bacteroidia_unclassified	Bacteroidia_unclassified	Bacteroidia_unclassified	1.7e-07	0.0176471				epi
Ref_Otu00740	Bacteria	Bacteroidetes	Bacteroidia	Cytophagales	Cytophagales_unclassified	Cytophagales_unclassified	1.01e-07	0.0176471				epi
Ref_Otu00340	Bacteria	Proteobacteria	Gammaproteobacteria	Gammaproteobacteria_unclassified	Gammaproteobacteria_unclassified	Gammaproteobacteria_unclassified	4.34e-05	0.0117647				water
Ref_Otu00756	Bacteria	Proteobacteria	Alphaproteobacteria	Rhodobacterales	Rhodobacteraceae	Rhodobacteraceae_unclassified	7.18e-06	0.0117647				water
Ref_Otu00938	Bacteria	Firmicutes	Bacilli	Bacillales	Bacillaceae	Bacillus	4.31e-06	0.0117647				water
Otu00147	Bacteria	Bacteroidetes	Bacteroidia	Flavobacteriales	Flavobacteriaceae	Flavobacteriaceae_unclassified	1.95e-06	0.0117647				endo
Ref_Otu03078	Bacteria	Firmicutes	Clostridia	Clostridiales	Clostridiaceae_1	Clostridium_sensu_stricto_1	1.44e-06	0.0117647				water
Ref_Otu01536	Bacteria	Firmicutes	Clostridia	Clostridiales	Peptococcaceae	Desulfosporosinus	1.42e-06	0.0117647				water
Ref_Otu01261	Bacteria	Actinobacteria	Acidimicrobiia	Microtrichales	Microtrichaceae	Sva0996_marine_group	1.4e-06	0.0117647				alga
Ref_Otu00912	Bacteria	Actinobacteria	Actinobacteria	Micromonosporales	Micromonosporaceae	Micromonosporaceae_unclassified	9.25e-07	0.0117647				water
Ref_Otu01820	Bacteria	Firmicutes	Clostridia	Clostridiales	Lachnospiraceae	Lachnospiraceae_unclassified	7.26e-07	0.0117647				water
Otu00020	Bacteria	Firmicutes	Clostridia	Clostridiales	Clostridiales_unclassified	Clostridiales_unclassified	5.18e-07	0.0117647	epi			alga
Ref_Otu02486	Bacteria	Proteobacteria	Alphaproteobacteria	Rhizobiales	Methyloligellaceae	uncultured	4.52e-07	0.0117647				epi
Ref_Otu00684	Bacteria	Proteobacteria	Gammaproteobacteria	Gammaproteobacteria_unclassified	Gammaproteobacteria_unclassified	Gammaproteobacteria_unclassified	3.97e-07	0.0117647				epi
Otu00422	Bacteria	Proteobacteria	Deltaproteobacteria	Desulfuromonadales	Desulfuromonadaceae	Desulfuromonadaceae_unclassified	3.34e-07	0.0117647				epi
Ref_Otu00319	Bacteria	Cyanobacteria	Oxyphotobacteria	Thermosynechococcales	Acaryochloridaceae	Acaryochloris_MBIC11017	3.3e-07	0.0117647				endo
Otu00083	Bacteria	Proteobacteria	Gammaproteobacteria	Cellvibrionales	Cellvibrionaceae	Cellvibrionaceae_unclassified	2.85e-07	0.0117647				alga
Otu01312	Bacteria	Proteobacteria	Proteobacteria_unclassified	Proteobacteria_unclassified	Proteobacteria_unclassified	Proteobacteria_unclassified	2.31e-07	0.0117647				epi
Ref_Otu00336	Bacteria	Bacteroidetes	Bacteroidia	Flavobacteriales	Flavobacteriaceae	NS5_marine_group	2.21e-07	0.0117647				water
Otu01398	Archaea	Nanoarchaeaeota	Woesearchaeia	Woesearchaeia_or	Woesearchaeia_fa	Woesearchaeia_ge	1.97e-07	0.0117647				alga
Otu00251	Bacteria	Bacteroidetes	Bacteroidia	Flavobacteriales	Cryomorphaceae	uncultured	1.95e-07	0.0117647				water
Otu01181	Bacteria	Patescibacteria	Gracilibacteria	JGI_0000069-P22	JGI_0000069-P22_fa	JGI_0000069-P22_ge	1.72e-07	0.0117647				endo
Otu00344	Bacteria	Bacteroidetes	Bacteroidia	Bacteroidales	Marinifilaceae	Marinifilum	1.61e-07	0.0117647				alga
Otu00335	Bacteria	Proteobacteria	Alphaproteobacteria	Alphaproteobacteria_unclassified	Alphaproteobacteria_unclassified	Alphaproteobacteria_unclassified	1.42e-07	0.0117647				water
Otu00017	Bacteria	Proteobacteria	Deltaproteobacteria	Myxococcales	Polyangiaceae	Polyangiaceae_unclassified	1.37e-07	0.0117647	alga			alga
Otu00546	Bacteria	Proteobacteria	Gammaproteobacteria	Legionellales	Legionellaceae	uncultured	1.35e-07	0.0117647				epi
Ref_Otu01118	Bacteria	Bacteroidetes	Bacteroidia	Flavobacteriales	Crocinitomicaceae	Fluviicola	8.1e-08	0.0117647				water
Otu00280	Bacteria	Proteobacteria	Deltaproteobacteria	Bdellovibrionales	Bacteriovoracaceae	Peredibacter	7.3e-08	0.0117647				epi
Ref_Otu00391	Bacteria	Proteobacteria	Deltaproteobacteria	Myxococcales	Sandaracinaceae	Sandaracinaceae_unclassified	7.28e-08	0.0117647				epi
Otu02087	Bacteria	Proteobacteria	Alphaproteobacteria	Alphaproteobacteria_unclassified	Alphaproteobacteria_unclassified	Alphaproteobacteria_unclassified	6.91e-08	0.0117647				epi
Ref_Otu00569	Bacteria	Proteobacteria	Alphaproteobacteria	Puniceispirillales	SAR116_clade	SAR116_clade_ge	4.85e-06	0.00588235				water
Ref_Otu03148	Bacteria	Verrucomicrobia	Verrucomicrobiae	Opitutales	Puniceicoccaceae	MB11C04_marine_group	3.37e-06	0.00588235				water
Ref_Otu00339	Bacteria	Cyanobacteria	Oxyphotobacteria	Thermosynechococcales	Acaryochloridaceae	Acaryochloris_MBIC11017	1.49e-06	0.00588235				endo
Ref_Otu01962	Bacteria	Firmicutes	Bacilli	Bacillales	Paenibacillaceae	Paenibacillus	1.07e-06	0.00588235				water
Ref_Otu00077	Bacteria	Bacteroidetes	Bacteroidia	Flavobacteriales	Flavobacteriaceae	Robiginitalea	4.83e-07	0.00588235				epi
Ref_Otu00986	Bacteria	Firmicutes	Clostridia	Clostridiales	Peptostreptococcaceae	Paeniclostridium	4.55e-07	0.00588235				water
Otu00016	Bacteria	Proteobacteria	Gammaproteobacteria	Cellvibrionales	Spongiibacteraceae	uncultured	4.23e-07	0.00588235	alga			alga
Otu01105	Bacteria	Planctomycetes	Planctomycetes_unclassified	Planctomycetes_unclassified	Planctomycetes_unclassified	Planctomycetes_unclassified	3.94e-07	0.00588235				epi
Ref_Otu02472	Bacteria	Epsilonbacteraeota	Campylobacteria	Campylobacterales	Arcobacteraceae	Arcobacter	3.45e-07	0.00588235				water
Ref_Otu00949	Bacteria	Bacteria_unclassified	Bacteria_unclassified	Bacteria_unclassified	Bacteria_unclassified	Bacteria_unclassified	2.79e-07	0.00588235				epi
Ref_Otu02654	Bacteria	Proteobacteria	Alphaproteobacteria	Sphingomonadales	Sphingomonadaceae	Altererythrobacter	2.75e-07	0.00588235				alga
Ref_Otu01474	Bacteria	Chloroflexi	Anaerolineae	SBR1031	A4b	A4b_ge	2.6e-07	0.00588235				epi
Otu00012	Bacteria	Bacteroidetes	Bacteroidia	Flavobacteriales	Flavobacteriaceae	Flavobacteriaceae_unclassified	2.39e-07	0.00588235	alga			endo
Ref_Otu01728	Bacteria	Proteobacteria	Gammaproteobacteria	UBA10353_marine_group	UBA10353_marine_group_fa	UBA10353_marine_group_ge	1.9e-07	0.00588235				epi
Otu01268	Bacteria	Proteobacteria	Deltaproteobacteria	Myxococcales	MidBa8	MidBa8_ge	1.77e-07	0.00588235				water
Otu00334	Bacteria	Dependentiae	Babeliae	Babeliales	Vermiphilaceae	Vermiphilaceae_ge	1.76e-07	0.00588235				water
Ref_Otu01168	Bacteria	Firmicutes	Erysipelotrichia	Erysipelotrichales	Erysipelotrichaceae	ZOR0006	1.63e-07	0.00588235				water
Otu00384	Bacteria	Bacteria_unclassified	Bacteria_unclassified	Bacteria_unclassified	Bacteria_unclassified	Bacteria_unclassified	1.19e-07	0.00588235				epi
Otu00110	Bacteria	Proteobacteria	Deltaproteobacteria	Myxococcales	P3OB-42	P3OB-42_ge	1.17e-07	0.00588235				alga
Otu01028	Bacteria	Latescibacteria	Latescibacteria	Latescibacterales	Latescibacteraceae	Latescibacteraceae_ge	1.07e-07	0.00588235				water
Otu02395	Bacteria	Bacteroidetes	Bacteroidia	Cytophagales	Hymenobacteraceae	Hymenobacter	1.03e-07	0.00588235				water
Otu03189	Bacteria	Proteobacteria	Alphaproteobacteria	Rhodobacterales	Rhodobacteraceae	Rhodobacteraceae_unclassified	9.9e-08	0.00588235				water
Otu00291	Bacteria	Proteobacteria	Gammaproteobacteria	Thiotrichales	Thiotrichaceae	Cocleimonas	8.56e-08	0.00588235				alga
Otu00387	Bacteria	Proteobacteria	Alphaproteobacteria	Rhodobacterales	Rhodobacteraceae	Rhodobacteraceae_unclassified	8.21e-08	0.00588235				alga
Otu01474	Bacteria	Proteobacteria	Alphaproteobacteria	Caulobacterales	Hyphomonadaceae	Robiginitomaculum	8.19e-08	0.00588235				epi
Otu02480	Bacteria	Planctomycetes	Phycisphaerae	CCM11a	CCM11a_fa	CCM11a_ge	7.75e-08	0.00588235				water
Otu02294	Bacteria	Proteobacteria	Alphaproteobacteria	Rhodobacterales	Rhodobacteraceae	Pseudorhodobacter	6.38e-08	0.00588235				water
Otu00485	Bacteria	Bacteroidetes	Bacteroidia	Chitinophagales	Saprospiraceae	uncultured	6.2e-08	0.00588235				alga
Otu00090	Bacteria	Acidobacteria	Subgroup_9	Subgroup_9_or	Subgroup_9_fa	Subgroup_9_ge	6.1e-08	0.00588235				water
Otu01932	Bacteria	Bacteroidetes	Bacteroidia	Flavobacteriales	Flavobacteriaceae	Aquimarina	6.1e-08	0.00588235				water
Ref_Otu02183	Bacteria	Proteobacteria	Alphaproteobacteria	Rhodobacterales	Rhodobacteraceae	Rhodobacteraceae_unclassified	5.4e-08	0.00588235				alga
Otu02284	Bacteria	Proteobacteria	Deltaproteobacteria	Deltaproteobacteria_unclassified	Deltaproteobacteria_unclassified	Deltaproteobacteria_unclassified	4.52e-08	0.00588235				water
Ref_Otu00994	Bacteria	Proteobacteria	Gammaproteobacteria	Thiohalorhabdales	Thiohalorhabdaceae	Granulosicoccus	3.19e-08	0.00588235				alga
Otu00172	Bacteria	Patescibacteria	Gracilibacteria	Candidatus_Peribacteria	Candidatus_Peribacteria_fa	Candidatus_Peribacteria_ge	2.91e-08	0.00588235				alga
Otu00070	Bacteria	Bacteroidetes	Bacteroidia	Chitinophagales	Saprospiraceae	Portibacter	2.4e-08	0.00588235				alga
Otu00314	Bacteria	Proteobacteria	Alphaproteobacteria	Rickettsiales	Rickettsiales_unclassified	Rickettsiales_unclassified	2.4e-08	0.00588235				water
Ref_Otu01128	Bacteria	Bacteroidetes	Bacteroidia	Chitinophagales	Saprospiraceae	Aureispira	2.13e-08	0.00588235				alga
Ref_Otu00294	Bacteria	Proteobacteria	Gammaproteobacteria	Alteromonadales	Shewanellaceae	Shewanella	1.46e-08	0.00588235				alga
Ref_Otu00699	Bacteria	Proteobacteria	Alphaproteobacteria	SAR11_clade	Clade_II	Clade_II_ge	3.63e-05	0				water
Otu02197	Bacteria	Kiritimatiellaeota	Kiritimatiellae	WCHB1-41	WCHB1-41_fa	WCHB1-41_ge	4.75e-06	0				epi
Ref_Otu01028	Bacteria	Proteobacteria	Alphaproteobacteria	Puniceispirillales	SAR116_clade	SAR116_clade_ge	2.46e-06	0				water
Ref_Otu00679	Bacteria	Bacteria_unclassified	Bacteria_unclassified	Bacteria_unclassified	Bacteria_unclassified	Bacteria_unclassified	2.16e-06	0				epi
Ref_Otu02473	Bacteria	Firmicutes	Bacilli	Bacillales	Bacillaceae	Bacillaceae_unclassified	2.09e-06	0				water
Otu01454	Bacteria	Proteobacteria	Deltaproteobacteria	Desulfobacterales	Desulfobacteraceae	Desulfobacterium	1.68e-06	0				alga
Ref_Otu02395	Bacteria	Proteobacteria	Alphaproteobacteria	SAR11_clade	Clade_III	Clade_III_ge	1.07e-06	0				water
Otu00022	Bacteria	Zixibacteria	Zixibacteria_cl	Zixibacteria_or	Zixibacteria_fa	Zixibacteria_ge	6.88e-07	0				water
Otu00576	Bacteria	Proteobacteria	Deltaproteobacteria	Desulfobacterales	Desulfobacteraceae	Desulfatitalea	6.54e-07	0				water
Otu00583	Bacteria	Planctomycetes	BD7-11	BD7-11_or	BD7-11_fa	BD7-11_ge	5.72e-07	0				epi
Ref_Otu00603	Bacteria	Proteobacteria	Gammaproteobacteria	Cellvibrionales	Halieaceae	OM60_NOR5_clade	5.6e-07	0				water
Otu00633	Bacteria	Proteobacteria	Deltaproteobacteria	Bradymonadales	Bradymonadales_fa	Bradymonadales_ge	4.65e-07	0				alga
Otu00304	Bacteria	Bacteroidetes	Bacteroidia	Sphingobacteriales	Lentimicrobiaceae	Lentimicrobiaceae_ge	4.29e-07	0				alga
Otu00155	Bacteria	Proteobacteria	Deltaproteobacteria	SAR324_clade_Marine_group_B	SAR324_clade_Marine_group_Bfa	SAR324_clade_Marine_group_Bge	4.24e-07	0				epi
Otu00595	Bacteria	Proteobacteria	Deltaproteobacteria	Myxococcales	Eel-36e1D6	Eel-36e1D6_ge	4.12e-07	0				epi
Otu00010	Bacteria	Planctomycetes	Phycisphaerae	MSBL9	SG8-4	SG8-4_ge	3.5e-07	0	epi			alga
Otu00025	Bacteria	Bacteria_unclassified	Bacteria_unclassified	Bacteria_unclassified	Bacteria_unclassified	Bacteria_unclassified	2.34e-07	0				epi
Otu02584	Bacteria	Proteobacteria	Deltaproteobacteria	Syntrophobacterales	Syntrophaceae	Desulfobacca	2.26e-07	0				water
Otu00631	Archaea	Nanoarchaeaeota	Woesearchaeia	Woesearchaeia_or	Woesearchaeia_fa	Woesearchaeia_ge	2.2e-07	0				water
Otu00766	Bacteria	Planctomycetes	Planctomycetacia	Pirellulales	Pirellulaceae	Pirellulaceae_unclassified	2.06e-07	0				epi
Otu00048	Bacteria	Planctomycetes	Phycisphaerae	Phycisphaerales	AKAU3564_sediment_group	AKAU3564_sediment_group_ge	1.83e-07	0	endo			endo
Otu00902	Archaea	Nanoarchaeaeota	Woesearchaeia	Woesearchaeia_or	Woesearchaeia_fa	Woesearchaeia_ge	1.81e-07	0				epi
Otu00077	Bacteria	Proteobacteria	Deltaproteobacteria	Myxococcales	P3OB-42	P3OB-42_ge	1.73e-07	0				epi
Otu00154	Bacteria	Bacteria_unclassified	Bacteria_unclassified	Bacteria_unclassified	Bacteria_unclassified	Bacteria_unclassified	1.64e-07	0				alga
Otu00563	Bacteria	Proteobacteria	Deltaproteobacteria	PB19	PB19_fa	PB19_ge	1.58e-07	0				alga
Otu00204	Bacteria	Proteobacteria	Gammaproteobacteria	Gammaproteobacteria_unclassified	Gammaproteobacteria_unclassified	Gammaproteobacteria_unclassified	1.48e-07	0				alga
Otu00078	Bacteria	Proteobacteria	Gammaproteobacteria	Betaproteobacteriales	Betaproteobacteriales_unclassified	Betaproteobacteriales_unclassified	1.42e-07	0				alga
Otu00134	Bacteria	Chloroflexi	Dehalococcoidia	FW22	FW22_fa	FW22_ge	1.31e-07	0				alga
Otu01544	Archaea	Nanoarchaeaeota	Woesearchaeia	Woesearchaeia_or	Woesearchaeia_fa	Woesearchaeia_ge	1.31e-07	0				alga
Otu01032	Bacteria	Omnitrophicaeota	Omnitrophicaeota_cl	Omnitrophicaeota_or	Omnitrophicaeota_fa	Omnitrophicaeota_ge	1.31e-07	0				water
Otu00695	Bacteria	Dependentiae	Babeliae	Babeliales	Babeliales_fa	Babeliales_ge	1.11e-07	0				epi
Otu00522	Bacteria	Bacteroidetes	Bacteroidia	Cytophagales	Cyclobacteriaceae	uncultured	1.09e-07	0				epi
Otu01119	Bacteria	Chloroflexi	Anaerolineae	SBR1031	SBR1031_fa	SBR1031_ge	1.04e-07	0				epi
Otu00162	Bacteria	Proteobacteria	Gammaproteobacteria	Gammaproteobacteria_unclassified	Gammaproteobacteria_unclassified	Gammaproteobacteria_unclassified	9.5e-08	0				water
Otu00035	Bacteria	Proteobacteria	Alphaproteobacteria	Rhodospirillales	Terasakiellaceae	Terasakiellaceae_unclassified	8.76e-08	0				alga
Otu00303	Bacteria	Bacteroidetes	Rhodothermia	Rhodothermales	Rhodothermaceae	uncultured	8.72e-08	0				alga
Otu00537	Bacteria	Actinobacteria	Acidimicrobiia	Actinomarinales	uncultured	uncultured_ge	8.72e-08	0				epi
Otu00126	Bacteria	Kiritimatiellaeota	Kiritimatiellae	WCHB1-41	WCHB1-41_fa	WCHB1-41_ge	8.72e-08	0				water
Otu00490	Bacteria	Acidobacteria	Thermoanaerobaculia	Thermoanaerobaculales	Thermoanaerobaculaceae	Subgroup_10	8.72e-08	0				water
Otu00004	Bacteria	Dependentiae	Babeliae	Babeliales	Vermiphilaceae	Vermiphilaceae_ge	7.26e-08	0				alga
Otu00339	Bacteria	Omnitrophicaeota	Omnitrophicaeota_cl	Omnitrophicaeota_or	Omnitrophicaeota_fa	Omnitrophicaeota_ge	7.26e-08	0				endo
Otu00476	Bacteria	Bacteria_unclassified	Bacteria_unclassified	Bacteria_unclassified	Bacteria_unclassified	Bacteria_unclassified	7.12e-08	0				epi
Otu00094	Bacteria	Proteobacteria	Proteobacteria_unclassified	Proteobacteria_unclassified	Proteobacteria_unclassified	Proteobacteria_unclassified	7.12e-08	0				epi
Otu01618	Bacteria	Acidobacteria	Aminicenantia	Aminicenantales	Aminicenantales_fa	Aminicenantales_ge	7.12e-08	0				water
Otu01109	Bacteria	Proteobacteria	Deltaproteobacteria	Myxococcales	Myxococcales_unclassified	Myxococcales_unclassified	6.54e-08	0				water
Otu00262	Bacteria	Proteobacteria	Deltaproteobacteria	Deltaproteobacteria_unclassified	Deltaproteobacteria_unclassified	Deltaproteobacteria_unclassified	6.42e-08	0				epi
Otu00300	Bacteria	Cyanobacteria	Melainabacteria	Gastranaerophilales	Gastranaerophilales_fa	Gastranaerophilales_ge	6.01e-08	0				alga
Otu02188	Bacteria	Proteobacteria	Deltaproteobacteria	Desulfobacterales	Desulfobulbaceae	Desulfobulbus	5.92e-08	0				alga
Otu02456	Bacteria	Planctomycetes	Planctomycetacia	Pirellulales	Pirellulaceae	Pir4_lineage	4.75e-08	0				water

## Sheet: Table S7 higher taxonomy cores
Taxonomy						Permanent LEfSe core			Seasonal LEfSe core
domain	phylum	class	order	family	genus	core	log(LDA score)	p	core	log(LDA score)	p
Bacteria	Bacteroidetes	Bacteroidia	Chitinophagales	Saprospiraceae	uncultured	alga	4.74602	1.66095e-16	alga_summer	4.86101	4.08693e-15
Bacteria	Bacteroidetes	Bacteroidia	Flavobacteriales	Crocinitomicaceae		alga	4.05115	5.46573e-10	alga_summer	4.31013	1.76475e-10
Bacteria	Bacteroidetes	Bacteroidia	Flavobacteriales	Crocinitomicaceae	Fluviicola	alga	3.49622	2.2889e-11	alga_summer	3.82906	1.75555e-11
Bacteria	Proteobacteria	Alphaproteobacteria				alga	5.38615	7.13899e-29	alga_summer	5.38495	1.25167e-22
Bacteria	Proteobacteria	Alphaproteobacteria	Caulobacterales	Hyphomonadaceae		alga	4.85416	8.63428e-25	alga_summer	4.671	8.07633e-15
Bacteria	Proteobacteria	Alphaproteobacteria	Rhizobiales	Rhizobiaceae	Ahrensia	alga	3.94485	1.66272e-22	alga_summer	4.0645	7.0061e-19
Bacteria	Proteobacteria	Alphaproteobacteria	Sphingomonadales	Sphingomonadaceae	Erythrobacter	alga	4.15158	4.93475e-16	alga_summer	4.30479	7.37896e-14
Bacteria	Proteobacteria	Gammaproteobacteria	Cellvibrionales	Cellvibrionaceae		alga	4.27559	3.26691e-16	alga_winter	4.23023	8.31554e-10
Bacteria	Bacteroidetes	Bacteroidia	Flavobacteriales	NS9_marine_group		alga	3.69494	7.60424e-23	water_summer	3.67207	1.00749e-15
Bacteria	Bacteroidetes	Bacteroidia	Flavobacteriales	NS9_marine_group	NS9_marine_group_ge	alga	3.69494	7.60424e-23	water_summer	3.67207	1.00749e-15
Bacteria	Proteobacteria	Gammaproteobacteria	Alteromonadales	Colwelliaceae		alga	4.0153	3.16666e-18	water_winter	4.09819	2.90857e-14
Bacteria	Proteobacteria	Gammaproteobacteria	Cellvibrionales	Cellvibrionaceae	Marinagarivorans	alga	3.76441	3.62045e-15	water_winter	3.87591	8.73318e-09
Bacteria	Actinobacteria	Acidimicrobiia	Microtrichales	Microtrichaceae		alga	4.25829	2.45097e-21
Bacteria	Actinobacteria	Acidimicrobiia	Microtrichales	Microtrichaceae	uncultured	alga	4.14795	8.58284e-26
Bacteria	Bacteroidetes					alga	5.05566	5.13865e-27
Bacteria	Bacteroidetes	Bacteroidia				alga	5.09067	2.21037e-27
Bacteria	Bacteroidetes	Bacteroidia	Chitinophagales	Saprospiraceae	Aureispira	alga	2.85266	1.95888e-14
Bacteria	Bacteroidetes	Bacteroidia	Flavobacteriales			alga	5.08292	1.73231e-18
Bacteria	Bacteroidetes	Bacteroidia	Flavobacteriales	Flavobacteriaceae		alga	5.02109	9.53229e-15
Bacteria	Bacteroidetes	Bacteroidia	Flavobacteriales	Flavobacteriaceae	Nonlabens	alga	4.20175	1.44258e-17
Bacteria	Fusobacteria	Fusobacteriia	Fusobacteriales	Leptotrichiaceae	uncultured	alga	2.47447	6.86849e-08
Bacteria	Proteobacteria	Alphaproteobacteria	Alphaproteobacteria_unclassified			alga	4.55669	2.03638e-28
Bacteria	Proteobacteria	Alphaproteobacteria	Alphaproteobacteria_unclassified	Alphaproteobacteria_unclassified		alga	4.55669	2.03638e-28
Bacteria	Proteobacteria	Alphaproteobacteria	Alphaproteobacteria_unclassified	Alphaproteobacteria_unclassified	Alphaproteobacteria_unclassified	alga	4.55669	2.03638e-28
Bacteria	Proteobacteria	Alphaproteobacteria	Caulobacterales	Hyphomonadaceae	Robiginitomaculum	alga	4.06484	7.75861e-22
Bacteria	Proteobacteria	Alphaproteobacteria	Sphingomonadales			alga	4.34101	3.30932e-15
Bacteria	Proteobacteria	Alphaproteobacteria	Sphingomonadales	Sphingomonadaceae		alga	4.34101	3.30932e-15
Bacteria	Proteobacteria	Gammaproteobacteria	Alteromonadales			alga	4.72931	4.8387e-23
Bacteria	Proteobacteria	Gammaproteobacteria	Alteromonadales	Alteromonadaceae		alga	4.31257	1.35414e-21
Bacteria	Proteobacteria	Gammaproteobacteria	Alteromonadales	Pseudoalteromonadaceae		alga	4.31107	5.20813e-21
Bacteria	Proteobacteria	Gammaproteobacteria	Alteromonadales	Pseudoalteromonadaceae	Pseudoalteromonas	alga	4.30206	2.24892e-21
Bacteria	Proteobacteria	Gammaproteobacteria	Oceanospirillales	Marinomonadaceae		alga	3.85601	1.02141e-19
Bacteria	Proteobacteria	Gammaproteobacteria	Oceanospirillales	Marinomonadaceae	Marinomonas	alga	3.85601	1.02141e-19
Bacteria	Proteobacteria	Gammaproteobacteria	Thiohalorhabdales	Thiohalorhabdaceae	Granulosicoccus	alga	5.05742	3.631e-28
Archaea						sediment	4.21961	5.43706e-28	sediment_summer	4.12988	1.40751e-22
Archaea	Nanoarchaeaeota					sediment	4.03049	2.72675e-27	sediment_summer	3.95944	5.53888e-21
Archaea	Nanoarchaeaeota	Woesearchaeia				sediment	4.01885	2.74602e-27	sediment_summer	3.95372	5.22474e-21
Archaea	Nanoarchaeaeota	Woesearchaeia	Woesearchaeia_or			sediment	4.01885	2.74602e-27	sediment_summer	3.95372	5.22474e-21
Archaea	Nanoarchaeaeota	Woesearchaeia	Woesearchaeia_or	Woesearchaeia_fa		sediment	4.01885	2.74602e-27	sediment_summer	3.95372	5.22474e-21
Archaea	Nanoarchaeaeota	Woesearchaeia	Woesearchaeia_or	Woesearchaeia_fa	Woesearchaeia_ge	sediment	4.01885	2.74602e-27	sediment_summer	3.95372	5.22474e-21
Bacteria	Acidobacteria					sediment	4.67784	9.70147e-32	sediment_summer	4.6017	5.17907e-24
Bacteria	Acidobacteria	Subgroup_22				sediment	4.02968	1.20005e-29	sediment_summer	3.96612	2.97964e-19
Bacteria	Acidobacteria	Subgroup_22	Subgroup_22_or			sediment	4.02968	1.20005e-29	sediment_summer	3.96611	2.97964e-19
Bacteria	Acidobacteria	Subgroup_22	Subgroup_22_or	Subgroup_22_fa		sediment	4.02968	1.20005e-29	sediment_summer	3.96611	2.97964e-19
Bacteria	Acidobacteria	Subgroup_22	Subgroup_22_or	Subgroup_22_fa	Subgroup_22_ge	sediment	4.02968	1.20005e-29	sediment_summer	3.96612	2.97964e-19
Bacteria	Acidobacteria	Subgroup_26				sediment	3.20564	2.70001e-27	sediment_summer	3.15962	3.94423e-17
Bacteria	Acidobacteria	Subgroup_26	Subgroup_26_or			sediment	3.20564	2.70001e-27	sediment_summer	3.15934	3.94423e-17
Bacteria	Acidobacteria	Subgroup_26	Subgroup_26_or	Subgroup_26_fa		sediment	3.20564	2.70001e-27	sediment_summer	3.15938	3.94423e-17
Bacteria	Acidobacteria	Subgroup_26	Subgroup_26_or	Subgroup_26_fa	Subgroup_26_ge	sediment	3.20564	2.70001e-27	sediment_summer	3.15917	3.94423e-17
Bacteria	Acidobacteria	Thermoanaerobaculia				sediment	4.43581	1.09282e-30	sediment_summer	4.3643	7.10513e-23
Bacteria	Acidobacteria	Thermoanaerobaculia	Thermoanaerobaculales			sediment	4.43581	1.09282e-30	sediment_summer	4.3643	7.10513e-23
Bacteria	Acidobacteria	Thermoanaerobaculia	Thermoanaerobaculales	Thermoanaerobaculaceae		sediment	4.43581	1.09282e-30	sediment_summer	4.3643	7.10513e-23
Bacteria	Acidobacteria	Thermoanaerobaculia	Thermoanaerobaculales	Thermoanaerobaculaceae	Subgroup_10	sediment	3.92477	5.00203e-29	sediment_summer	3.8721	9.29619e-21
Bacteria	Acidobacteria	Thermoanaerobaculia	Thermoanaerobaculales	Thermoanaerobaculaceae	Subgroup_23	sediment	4.22333	1.29047e-29	sediment_summer	4.13009	1.96002e-20
Bacteria	Actinobacteria	Acidimicrobiia	Actinomarinales			sediment	4.30795	5.03862e-32	sediment_summer	4.22429	1.08659e-21
Bacteria	Bacteroidetes	Bacteroidia	Bacteroidales	Marinilabiliaceae	uncultured	sediment	3.74916	1.38142e-26	sediment_summer	3.68708	4.48543e-16
Bacteria	Chloroflexi	Anaerolineae	Anaerolineales	Anaerolineaceae	uncultured	sediment	3.83482	1.55195e-22	sediment_summer	3.69473	1.98335e-16
Bacteria	Cyanobacteria	Melainabacteria				sediment	2.89339	1.11273e-10	sediment_summer	2.76533	6.39493e-05
Bacteria	Firmicutes	Clostridia	Clostridiales	Ruminococcaceae		sediment	3.62892	1.62357e-26	sediment_summer	3.52094	2.09216e-18
Bacteria	Gemmatimonadetes					sediment	4.20501	1.28519e-32	sediment_summer	4.03708	5.61882e-19
Bacteria	Gemmatimonadetes	BD2_11_terrestrial_group				sediment	3.95298	2.78241e-31	sediment_summer	3.78006	1.48249e-19
Bacteria	Gemmatimonadetes	BD2_11_terrestrial_group	BD2_11_terrestrial_group_or			sediment	3.95298	2.78241e-31	sediment_summer	3.78005	1.48249e-19
Bacteria	Gemmatimonadetes	BD2_11_terrestrial_group	BD2_11_terrestrial_group_or	BD2_11_terrestrial_group_fa		sediment	3.95298	2.78241e-31	sediment_summer	3.78006	1.48249e-19
Bacteria	Gemmatimonadetes	BD2_11_terrestrial_group	BD2_11_terrestrial_group_or	BD2_11_terrestrial_group_fa	BD2_11_terrestrial_group_ge	sediment	3.95298	2.78241e-31	sediment_summer	3.78006	1.48249e-19
Bacteria	Gemmatimonadetes	PAUC43f_marine_benthic_group				sediment	3.78895	3.14165e-26	sediment_summer	3.6668	3.63994e-16
Bacteria	Gemmatimonadetes	PAUC43f_marine_benthic_group	PAUC43f_marine_benthic_group_or			sediment	3.78895	3.14165e-26	sediment_summer	3.6668	3.63994e-16
Bacteria	Gemmatimonadetes	PAUC43f_marine_benthic_group	PAUC43f_marine_benthic_group_or	PAUC43f_marine_benthic_group_fa		sediment	3.78895	3.14165e-26	sediment_summer	3.6668	3.63994e-16
Bacteria	Gemmatimonadetes	PAUC43f_marine_benthic_group	PAUC43f_marine_benthic_group_or	PAUC43f_marine_benthic_group_fa	PAUC43f_marine_benthic_group_ge	sediment	3.78895	3.14165e-26	sediment_summer	3.6668	3.63994e-16
Bacteria	Kiritimatiellaeota					sediment	4.77664	4.54186e-34	sediment_summer	4.69491	1.64664e-23
Bacteria	Kiritimatiellaeota	Kiritimatiellae				sediment	4.77664	4.54186e-34	sediment_summer	4.69491	1.64664e-23
Bacteria	Kiritimatiellaeota	Kiritimatiellae	Kiritimatiellales			sediment	3.85211	3.98412e-24	sediment_summer	3.74871	8.20774e-17
Bacteria	Kiritimatiellaeota	Kiritimatiellae	Kiritimatiellales	Kiritimatiellaceae		sediment	3.85211	3.98412e-24	sediment_summer	3.7487	8.20774e-17
Bacteria	Kiritimatiellaeota	Kiritimatiellae	Kiritimatiellales	Kiritimatiellaceae	MSBL3	sediment	2.96707	1.34568e-13	sediment_summer	2.70907	1.29396e-08
Bacteria	Kiritimatiellaeota	Kiritimatiellae	Kiritimatiellales	Kiritimatiellaceae	R76_B128	sediment	3.83737	9.82125e-24	sediment_summer	3.73737	7.92113e-17
Bacteria	Kiritimatiellaeota	Kiritimatiellae	WCHB1_41			sediment	4.71542	1.1344e-34	sediment_summer	4.63549	6.92738e-23
Bacteria	Kiritimatiellaeota	Kiritimatiellae	WCHB1_41	WCHB1_41_fa		sediment	4.71542	1.1344e-34	sediment_summer	4.63549	6.92738e-23
Bacteria	Kiritimatiellaeota	Kiritimatiellae	WCHB1_41	WCHB1_41_fa	WCHB1_41_ge	sediment	4.71542	1.1344e-34	sediment_summer	4.63549	6.92738e-23
Bacteria	Latescibacteria					sediment	4.26988	1.12794e-29	sediment_summer	4.09565	8.57048e-22
Bacteria	Latescibacteria	Latescibacteria_cl				sediment	4.17751	2.35477e-29	sediment_summer	4.00239	2.97386e-21
Bacteria	Latescibacteria	Latescibacteria_cl	Latescibacteria_or			sediment	4.17751	2.35477e-29	sediment_summer	4.00239	2.97386e-21
Bacteria	Latescibacteria	Latescibacteria_cl	Latescibacteria_or	Latescibacteria_fa		sediment	4.17751	2.35477e-29	sediment_summer	4.00239	2.97386e-21
Bacteria	Latescibacteria	Latescibacteria_cl	Latescibacteria_or	Latescibacteria_fa	Latescibacteria_ge	sediment	4.17751	2.35477e-29	sediment_summer	4.00239	2.97386e-21
Bacteria	Lentisphaerae					sediment	3.96483	3.46099e-29	sediment_summer	3.88596	4.28955e-20
Bacteria	Lentisphaerae	Lentisphaeria				sediment	3.32381	5.84107e-25	sediment_summer	3.05936	1.22871e-13
Bacteria	Lentisphaerae	Oligosphaeria				sediment	3.81352	3.13673e-27	sediment_summer	3.75554	2.09012e-19
Bacteria	Lentisphaerae	Oligosphaeria	Oligosphaerales	Oligosphaeraceae		sediment	3.14337	5.17202e-15	sediment_summer	2.8993	1.86829e-09
Bacteria	Lentisphaerae	Oligosphaeria	Oligosphaerales	Oligosphaeraceae	SBZC_1223	sediment	3.26378	2.89854e-15	sediment_summer	2.87201	3.98911e-10
Bacteria	Planctomycetes					sediment	5.07526	5.06991e-30	sediment_summer	4.63567	7.44358e-15
Bacteria	Planctomycetes	OM190				sediment	4.1784	1.19242e-22	sediment_summer	3.6921	1.38599e-11
Bacteria	Planctomycetes	OM190	OM190_or			sediment	4.1784	1.19242e-22	sediment_summer	3.6921	1.38599e-11
Bacteria	Planctomycetes	OM190	OM190_or	OM190_fa		sediment	4.1784	1.19242e-22	sediment_summer	3.6921	1.38599e-11
Bacteria	Planctomycetes	OM190	OM190_or	OM190_fa	OM190_ge	sediment	4.1784	1.19242e-22	sediment_summer	3.6921	1.38599e-11
Bacteria	Planctomycetes	Phycisphaerae				sediment	4.30089	4.23576e-32	sediment_summer	3.87868	1.17037e-16
Bacteria	Planctomycetes	Phycisphaerae	MSBL9			sediment	3.97605	2.99881e-31	sediment_summer	3.50634	2.10745e-21
Bacteria	Planctomycetes	Phycisphaerae	MSBL9	4572_13		sediment	3.66312	2.08794e-27	sediment_summer	3.19256	3.30124e-17
Bacteria	Planctomycetes	Phycisphaerae	MSBL9	4572_13	4572_13_ge	sediment	3.66312	2.08794e-27	sediment_summer	3.19374	3.30124e-17
Bacteria	Planctomycetes	Phycisphaerae	MSBL9	SG8_4		sediment	3.58968	1.5617e-28	sediment_summer	3.15647	2.24583e-17
Bacteria	Planctomycetes	Phycisphaerae	MSBL9	SG8_4	SG8_4_ge	sediment	3.58968	1.5617e-28	sediment_summer	3.1563	2.24583e-17
Bacteria	Planctomycetes	Phycisphaerae	Phycisphaerae_unclassified			sediment	3.09398	2.87842e-14	sediment_summer	3.03645	8.2736e-08
Bacteria	Planctomycetes	Phycisphaerae	Phycisphaerae_unclassified	Phycisphaerae_unclassified		sediment	3.09314	2.87842e-14	sediment_summer	3.03624	8.2736e-08
Bacteria	Planctomycetes	Phycisphaerae	Phycisphaerae_unclassified	Phycisphaerae_unclassified	Phycisphaerae_unclassified	sediment	3.0914	2.87842e-14	sediment_summer	3.03646	8.2736e-08
Bacteria	Planctomycetes	Pla3_lineage				sediment	3.20777	1.64304e-24	sediment_summer	2.7998	2.21263e-13
Bacteria	Planctomycetes	Pla3_lineage	Pla3_lineage_or			sediment	3.21089	1.64304e-24	sediment_summer	2.79528	2.21263e-13
Bacteria	Planctomycetes	Pla3_lineage	Pla3_lineage_or	Pla3_lineage_fa		sediment	3.21169	1.64304e-24	sediment_summer	2.79583	2.21263e-13
Bacteria	Planctomycetes	Pla3_lineage	Pla3_lineage_or	Pla3_lineage_fa	Pla3_lineage_ge	sediment	3.20909	1.64304e-24	sediment_summer	2.79658	2.21263e-13
Bacteria	Planctomycetes	Planctomycetacia				sediment	4.83958	1.72476e-26	sediment_summer	4.40428	2.62618e-12
Bacteria	Planctomycetes	Planctomycetacia	Pirellulales			sediment	4.84324	1.97912e-29	sediment_summer	4.41127	3.91837e-15
Bacteria	Planctomycetes	Planctomycetacia	Pirellulales	Pirellulaceae		sediment	4.84324	1.97912e-29	sediment_summer	4.41127	3.91837e-15
Bacteria	Planctomycetes	Planctomycetacia	Pirellulales	Pirellulaceae	Pir4_lineage	sediment	3.82589	1.03736e-27	sediment_summer	3.41347	9.65476e-14
Bacteria	Planctomycetes	Planctomycetacia	Pirellulales	Pirellulaceae	Rhodopirellula	sediment	3.98101	1.9246e-24	sediment_summer	3.49076	4.89404e-12
Bacteria	Planctomycetes	Planctomycetacia	Pirellulales	Pirellulaceae	Rubripirellula	sediment	3.8957	1.72463e-28	sediment_summer	3.44558	2.72441e-16
Bacteria	Planctomycetes	Planctomycetacia	Pirellulales	Pirellulaceae	uncultured	sediment	3.89023	2.31453e-30	sediment_summer	3.53765	5.48512e-21
Bacteria	Proteobacteria	Deltaproteobacteria	Desulfarculales			sediment	3.41417	3.50537e-27	sediment_summer	3.32895	1.52438e-22
Bacteria	Proteobacteria	Deltaproteobacteria	Desulfarculales	Desulfarculaceae		sediment	3.41417	3.50537e-27	sediment_summer	3.32897	1.52438e-22
Bacteria	Proteobacteria	Deltaproteobacteria	Desulfobacterales	Desulfobacteraceae	Desulfococcus	sediment	3.17808	4.68066e-26	sediment_summer	3.13204	2.58799e-16
Bacteria	Proteobacteria	Deltaproteobacteria	Desulfobacterales	Desulfobacteraceae	Sva0081_sediment_group	sediment	4.12258	4.66108e-30	sediment_summer	4.0685	5.88274e-21
Bacteria	Proteobacteria	Deltaproteobacteria	Desulfuromonadales	Sva1033		sediment	4.13406	1.63814e-18	sediment_summer	4.08888	4.67598e-13
Bacteria	Proteobacteria	Deltaproteobacteria	Desulfuromonadales	Sva1033	Sva1033_ge	sediment	4.13406	1.63814e-18	sediment_summer	4.08888	4.67598e-13
Bacteria	Proteobacteria	Gammaproteobacteria	B2M28			sediment	4.24769	4.90729e-30	sediment_summer	4.19212	4.53446e-22
Bacteria	Proteobacteria	Gammaproteobacteria	B2M28	B2M28_fa		sediment	4.24769	4.90729e-30	sediment_summer	4.19212	4.53446e-22
Bacteria	Proteobacteria	Gammaproteobacteria	B2M28	B2M28_fa	B2M28_ge	sediment	4.24769	4.90729e-30	sediment_summer	4.19212	4.53446e-22
Bacteria	Proteobacteria	Gammaproteobacteria	Chromatiales	Chromatiaceae	Candidatus_Thiobios	sediment	4.31033	6.34837e-32	sediment_summer	4.27323	1.62187e-21
Bacteria	Proteobacteria	Gammaproteobacteria	Chromatiales	Sedimenticolaceae		sediment	3.66578	2.6479e-28	sediment_summer	3.60961	2.56418e-20
Bacteria	Proteobacteria	Gammaproteobacteria	Chromatiales	Sedimenticolaceae	Sedimenticola	sediment	3.49452	1.52545e-27	sediment_summer	3.41186	4.65573e-19
Bacteria	Proteobacteria	Gammaproteobacteria	Ectothiorhodospirales	Ectothiorhodospiraceae	Thiogranum	sediment	3.55183	1.03478e-29	sediment_summer	3.52912	1.61444e-20
Bacteria	Proteobacteria	Gammaproteobacteria	Gammaproteobacteria_Incertae_Sedis			sediment	4.4332	5.19366e-30	sediment_summer	4.36903	9.28113e-21
Bacteria	Proteobacteria	Gammaproteobacteria	Gammaproteobacteria_Incertae_Sedis	Unknown_Family		sediment	4.4332	5.19366e-30	sediment_summer	4.36903	9.28113e-21
Bacteria	Proteobacteria	Gammaproteobacteria	Gammaproteobacteria_Incertae_Sedis	Unknown_Family	uncultured	sediment	4.44163	1.32602e-30	sediment_summer	4.37288	6.2621e-21
Bacteria	Proteobacteria	Gammaproteobacteria	Nitrosococcales	Nitrosococcaceae		sediment	3.5045	7.64818e-27	sediment_summer	3.45861	7.17251e-20
Bacteria	Proteobacteria	Gammaproteobacteria	Nitrosococcales	Nitrosococcaceae	SZB85	sediment	3.17548	3.20418e-19	sediment_summer	3.20918	5.6704e-15
Bacteria	Proteobacteria	Gammaproteobacteria	Steroidobacterales			sediment	4.08908	2.83446e-26	sediment_summer	3.97923	8.02632e-19
Bacteria	Proteobacteria	Gammaproteobacteria	Steroidobacterales	Woeseiaceae		sediment	4.08554	2.8294e-26	sediment_summer	3.9685	5.56929e-19
Bacteria	Proteobacteria	Gammaproteobacteria	Steroidobacterales	Woeseiaceae	Woeseiaceae_unclassified	sediment	3.41925	4.71428e-25	sediment_summer	3.36676	1.59972e-16
Bacteria	Verrucomicrobia	Verrucomicrobiae	Verrucomicrobiales	Rubritaleaceae	uncultured	sediment	3.109	5.42497e-23	sediment_summer	3.04787	8.69787e-15
Bacteria	Zixibacteria					sediment	3.21493	1.12146e-21	sediment_summer	3.10022	1.71219e-15
Bacteria	Zixibacteria	Zixibacteria_cl				sediment	3.21493	1.12146e-21	sediment_summer	3.10021	1.71219e-15
Bacteria	Zixibacteria	Zixibacteria_cl	Zixibacteria_or			sediment	3.21493	1.12146e-21	sediment_summer	3.10022	1.71219e-15
Bacteria	Zixibacteria	Zixibacteria_cl	Zixibacteria_or	Zixibacteria_fa		sediment	3.21493	1.12146e-21	sediment_summer	3.10023	1.71219e-15
Bacteria	Zixibacteria	Zixibacteria_cl	Zixibacteria_or	Zixibacteria_fa	Zixibacteria_ge	sediment	3.21493	1.12146e-21	sediment_summer	3.10022	1.71219e-15
Bacteria	Bacteroidetes	Bacteroidia	Bacteroidales	Bacteroidetes_BD2_2		sediment	4.22932	2.2024e-23	sediment_winter	4.2379	1.04672e-19
Bacteria	Bacteroidetes	Bacteroidia	Bacteroidales	Bacteroidetes_BD2_2	Bacteroidetes_BD2_2_ge	sediment	4.22932	2.2024e-23	sediment_winter	4.2379	1.04672e-19
Bacteria	Bacteroidetes	Bacteroidia	Bacteroidales	Prolixibacteraceae	Draconibacterium	sediment	3.90055	1.0632e-26	sediment_winter	3.80296	3.90396e-21
Bacteria	Bacteroidetes	Bacteroidia	Bacteroidetes_VC2_1_Bac22			sediment	4.27143	9.02993e-30	sediment_winter	4.14497	2.1437e-20
Bacteria	Bacteroidetes	Bacteroidia	Bacteroidetes_VC2_1_Bac22	Bacteroidetes_VC2_1_Bac22_fa		sediment	4.27143	9.02993e-30	sediment_winter	4.14497	2.1437e-20
Bacteria	Bacteroidetes	Bacteroidia	Bacteroidetes_VC2_1_Bac22	Bacteroidetes_VC2_1_Bac22_fa	Bacteroidetes_VC2_1_Bac22_ge	sediment	4.27143	9.02993e-30	sediment_winter	4.14497	2.1437e-20
Bacteria	Bacteroidetes	Bacteroidia	Cytophagales	Cyclobacteriaceae	uncultured	sediment	4.33384	4.34046e-31	sediment_winter	4.18397	1.95203e-18
Bacteria	Bacteroidetes	Bacteroidia	Flavobacteriales	Flavobacteriaceae	Eudoraea	sediment	4.17724	1.09702e-27	sediment_winter	4.0545	3.08237e-18
Bacteria	Bacteroidetes	Bacteroidia	Flavobacteriales	Flavobacteriaceae	Lutimonas	sediment	4.25508	1.53127e-26	sediment_winter	4.16494	3.77955e-17
Bacteria	Bacteroidetes	Bacteroidia	Sphingobacteriales	Lentimicrobiaceae		sediment	4.21911	2.01644e-29	sediment_winter	4.08149	6.8377e-20
Bacteria	Bacteroidetes	Bacteroidia	Sphingobacteriales	Lentimicrobiaceae	Lentimicrobiaceae_ge	sediment	4.21912	2.01644e-29	sediment_winter	4.08149	6.8377e-20
Bacteria	Calditrichaeota					sediment	3.79062	2.46704e-28	sediment_winter	3.61543	1.55691e-18
Bacteria	Calditrichaeota	Calditrichia				sediment	3.79062	2.46704e-28	sediment_winter	3.61543	1.55691e-18
Bacteria	Calditrichaeota	Calditrichia	Calditrichales			sediment	3.79062	2.46704e-28	sediment_winter	3.61543	1.55691e-18
Bacteria	Calditrichaeota	Calditrichia	Calditrichales	Calditrichaceae		sediment	3.79062	2.46704e-28	sediment_winter	3.61543	1.55691e-18
Bacteria	Calditrichaeota	Calditrichia	Calditrichales	Calditrichaceae	Calditrichaceae_ge	sediment	3.68643	6.95406e-28	sediment_winter	3.49676	7.86823e-19
Bacteria	Chloroflexi					sediment	4.26197	1.94433e-21	sediment_winter	4.1352	6.29827e-18
Bacteria	Chloroflexi	Anaerolineae				sediment	4.2307	7.61266e-22	sediment_winter	4.11744	1.54172e-18
Bacteria	Chloroflexi	Anaerolineae	Caldilineales			sediment	3.41226	5.80923e-21	sediment_winter	3.37144	2.9409e-12
Bacteria	Chloroflexi	Anaerolineae	Caldilineales	Caldilineaceae		sediment	3.41226	5.80923e-21	sediment_winter	3.37145	2.9409e-12
Bacteria	Chloroflexi	Anaerolineae	Caldilineales	Caldilineaceae	uncultured	sediment	3.41226	5.80923e-21	sediment_winter	3.37144	2.9409e-12
Bacteria	Cloacimonetes					sediment	3.40511	2.92793e-18	sediment_winter	3.25498	2.83152e-13
Bacteria	Cloacimonetes	Cloacimonadia				sediment	3.40511	2.92793e-18	sediment_winter	3.25496	2.83152e-13
Bacteria	Cloacimonetes	Cloacimonadia	Cloacimonadales			sediment	3.40462	2.92793e-18	sediment_winter	3.25496	2.83152e-13
Bacteria	Cloacimonetes	Cloacimonadia	Cloacimonadales	MSBL8		sediment	3.39599	9.41174e-19	sediment_winter	3.20407	1.04484e-13
Bacteria	Cloacimonetes	Cloacimonadia	Cloacimonadales	MSBL8	MSBL8_ge	sediment	3.39599	9.41174e-19	sediment_winter	3.20408	1.04484e-13
Bacteria	Fibrobacteres					sediment	3.57729	1.0096e-27	sediment_winter	3.39538	7.11848e-17
Bacteria	Fibrobacteres	Fibrobacteria				sediment	3.48417	2.66148e-26	sediment_winter	3.34696	1.98406e-16
Bacteria	Fibrobacteres	Fibrobacteria	Fibrobacterales			sediment	3.48417	2.66148e-26	sediment_winter	3.34696	1.98406e-16
Bacteria	Proteobacteria	Alphaproteobacteria	Rhizobiales	Hyphomicrobiaceae		sediment	3.20336	6.41579e-15	sediment_winter	2.93764	5.08478e-06
Bacteria	Proteobacteria	Alphaproteobacteria	Rhizobiales	Rhizobiales_Incertae_Sedis		sediment	3.52887	1.51208e-19	sediment_winter	3.0488	8.12521e-10
Bacteria	Proteobacteria	Deltaproteobacteria	Desulfobacterales	Desulfobacteraceae		sediment	4.63637	5.67518e-27	sediment_winter	4.61985	5.34891e-21
Bacteria	Proteobacteria	Deltaproteobacteria	Desulfobacterales	Desulfobulbaceae	uncultured	sediment	3.88884	5.62283e-17	sediment_winter	3.74917	6.05423e-13
Bacteria	Proteobacteria	Gammaproteobacteria	Betaproteobacteriales	Nitrosomonadaceae	Nitrosomonadaceae_unclassified	sediment	2.87726	8.91717e-19	sediment_winter	2.89069	1.81282e-12
Bacteria	Proteobacteria	Gammaproteobacteria	Ectothiorhodospirales	Thioalkalispiraceae		sediment	3.27184	1.14846e-19	sediment_winter	3.18281	9.42958e-15
Bacteria	Proteobacteria	Gammaproteobacteria	Ectothiorhodospirales	Thioalkalispiraceae	Thiohalophilus	sediment	3.07821	2.24726e-19	sediment_winter	3.09365	3.97294e-14
Bacteria	Proteobacteria	Gammaproteobacteria	Milano_WF1B_44			sediment	3.09282	3.71724e-11	sediment_winter	3.19377	5.50684e-09
Bacteria	Proteobacteria	Gammaproteobacteria	Milano_WF1B_44	Milano_WF1B_44_fa		sediment	3.09282	3.71724e-11	sediment_winter	3.19386	5.50684e-09
Bacteria	Proteobacteria	Gammaproteobacteria	Milano_WF1B_44	Milano_WF1B_44_fa	Milano_WF1B_44_ge	sediment	3.09282	3.71724e-11	sediment_winter	3.19377	5.50684e-09
Bacteria	Proteobacteria	Gammaproteobacteria	Thiotrichales	Thiotrichaceae	uncultured	sediment	4.05567	1.21477e-29	sediment_winter	4.03353	3.18713e-25
Bacteria	Proteobacteria	Gammaproteobacteria	uncultured			sediment	3.61426	8.77396e-26	sediment_winter	3.61064	2.22489e-18
Bacteria	Proteobacteria	Gammaproteobacteria	uncultured	uncultured_fa		sediment	3.61426	8.77396e-26	sediment_winter	3.61064	2.22489e-18
Bacteria	Proteobacteria	Gammaproteobacteria	uncultured	uncultured_fa	uncultured_ge	sediment	3.61426	8.77396e-26	sediment_winter	3.61061	2.22489e-18
Archaea	Archaea_unclassified					sediment	3.27172	8.94893e-28
Archaea	Archaea_unclassified	Archaea_unclassified				sediment	3.27172	8.94893e-28
Archaea	Archaea_unclassified	Archaea_unclassified	Archaea_unclassified			sediment	3.27172	8.94893e-28
Archaea	Archaea_unclassified	Archaea_unclassified	Archaea_unclassified	Archaea_unclassified		sediment	3.27172	8.94893e-28
Archaea	Archaea_unclassified	Archaea_unclassified	Archaea_unclassified	Archaea_unclassified	Archaea_unclassified	sediment	3.27172	8.94893e-28
Bacteria	Acidobacteria	Acidobacteriia				sediment	3.36483	3.90898e-23
Bacteria	Acidobacteria	Acidobacteriia	Solibacterales			sediment	3.27927	3.54258e-23
Bacteria	Acidobacteria	Acidobacteriia	Solibacterales	SolibacteraceaeSubgroup_3		sediment	3.27709	3.54258e-23
Bacteria	Acidobacteria	Acidobacteriia	Solibacterales	SolibacteraceaeSubgroup_3	Bryobacter	sediment	3.24793	1.49277e-20
Bacteria	Acidobacteria	Acidobacteriia	Solibacterales	SolibacteraceaeSubgroup_3	SolibacteraceaeSubgroup_3unclassified	sediment	3.13681	3.03425e-27
Bacteria	Acidobacteria	Aminicenantia				sediment	3.0756	1.04497e-19
Bacteria	Acidobacteria	Aminicenantia	Aminicenantales			sediment	3.07628	1.04497e-19
Bacteria	Acidobacteria	Aminicenantia	Aminicenantales	Aminicenantales_fa		sediment	3.14046	1.04497e-19
Bacteria	Acidobacteria	Aminicenantia	Aminicenantales	Aminicenantales_fa	Aminicenantales_ge	sediment	3.12812	1.04497e-19
Bacteria	Acidobacteria	AT_s3_28				sediment	3.0303	3.97747e-22
Bacteria	Acidobacteria	AT_s3_28	AT_s3_28_or			sediment	3.08717	3.97747e-22
Bacteria	Acidobacteria	AT_s3_28	AT_s3_28_or	AT_s3_28_fa		sediment	3.10682	3.97747e-22
Bacteria	Acidobacteria	AT_s3_28	AT_s3_28_or	AT_s3_28_fa	AT_s3_28_ge	sediment	3.11125	3.97747e-22
Bacteria	Acidobacteria	Holophagae	Acanthopleuribacterales			sediment	2.9514	2.75386e-09
Bacteria	Acidobacteria	Holophagae	Acanthopleuribacterales	Acanthopleuribacteraceae		sediment	2.9474	2.75386e-09
Bacteria	Acidobacteria	Subgroup_9				sediment	3.19515	1.95048e-21
Bacteria	Acidobacteria	Subgroup_9	Subgroup_9_or			sediment	3.23012	1.95048e-21
Bacteria	Acidobacteria	Subgroup_9	Subgroup_9_or	Subgroup_9_fa		sediment	3.20637	1.95048e-21
Bacteria	Acidobacteria	Subgroup_9	Subgroup_9_or	Subgroup_9_fa	Subgroup_9_ge	sediment	3.19096	1.95048e-21
Bacteria	Acidobacteria	Thermoanaerobaculia	Thermoanaerobaculales	Thermoanaerobaculaceae	B276_D12	sediment	3.35676	1.13153e-23
Bacteria	Actinobacteria	Acidimicrobiia	Actinomarinales	uncultured		sediment	4.30829	1.02198e-31
Bacteria	Actinobacteria	Acidimicrobiia	Actinomarinales	uncultured	uncultured_ge	sediment	4.30829	1.02198e-31
Bacteria	Aegiribacteria					sediment	3.07231	7.17485e-15
Bacteria	Aegiribacteria	Aegiribacteria_cl				sediment	3.14453	7.17485e-15
Bacteria	Aegiribacteria	Aegiribacteria_cl	Aegiribacteria_or			sediment	3.11197	7.17485e-15
Bacteria	Aegiribacteria	Aegiribacteria_cl	Aegiribacteria_or	Aegiribacteria_fa		sediment	3.08232	7.17485e-15
Bacteria	Aegiribacteria	Aegiribacteria_cl	Aegiribacteria_or	Aegiribacteria_fa	Aegiribacteria_ge	sediment	3.07892	7.17485e-15
Bacteria	Bacteroidetes	Bacteroidia	Bacteroidales	SB_5		sediment	3.57089	1.74495e-26
Bacteria	Bacteroidetes	Bacteroidia	Bacteroidales	SB_5	SB_5_ge	sediment	3.57089	1.74495e-26
Bacteria	Bacteroidetes	Bacteroidia	Cytophagales	Cyclobacteriaceae		sediment	4.33236	2.63151e-25
Bacteria	Bacteroidetes	Bacteroidia	Flavobacteriales	Crocinitomicaceae	uncultured	sediment	3.3101	2.81458e-19
Bacteria	Bacteroidetes	Bacteroidia	Flavobacteriales	Flavobacteriaceae	Robiginitalea	sediment	3.96102	1.24093e-27
Bacteria	Bacteroidetes	Ignavibacteria	Ignavibacteriales	PHOS_HE36		sediment	3.13411	9.26281e-23
Bacteria	Bacteroidetes	Ignavibacteria	Ignavibacteriales	PHOS_HE36	PHOS_HE36_ge	sediment	3.17364	9.26281e-23
Bacteria	Bacteroidetes	Ignavibacteria	Kryptoniales			sediment	3.09305	2.09345e-22
Bacteria	Bacteroidetes	Ignavibacteria	Kryptoniales	MSB_3C8		sediment	3.38086	6.40939e-22
Bacteria	Bacteroidetes	Ignavibacteria	Kryptoniales	MSB_3C8	MSB_3C8_ge	sediment	3.39488	6.40939e-22
Bacteria	Calditrichaeota	Calditrichia	Calditrichales	Calditrichaceae	Caldithrix	sediment	3.05994	3.02754e-21
Bacteria	Calditrichaeota	Calditrichia	Calditrichales	Calditrichaceae	Calditrichaceae_unclassified	sediment	2.82317	9.20754e-16
Bacteria	Chloroflexi	Anaerolineae	SJA_15			sediment	3.25349	2.19527e-25
Bacteria	Chloroflexi	Anaerolineae	SJA_15	SJA_15_fa		sediment	3.30692	2.19527e-25
Bacteria	Chloroflexi	Anaerolineae	SJA_15	SJA_15_fa	SJA_15_ge	sediment	3.38668	2.19527e-25
Bacteria	Chloroflexi	Anaerolineae	uncultured			sediment	3.35927	9.94295e-16
Bacteria	Chloroflexi	Anaerolineae	uncultured	uncultured_fa		sediment	3.35912	9.94295e-16
Bacteria	Chloroflexi	Anaerolineae	uncultured	uncultured_fa	uncultured_ge	sediment	3.21441	9.94295e-16
Bacteria	Cyanobacteria	Oxyphotobacteria	Synechococcales			sediment	4.2279	2.93987e-32
Bacteria	Cyanobacteria	Oxyphotobacteria	Synechococcales	Cyanobiaceae		sediment	4.23531	4.42462e-33
Bacteria	Cyanobacteria	Oxyphotobacteria	Synechococcales	Cyanobiaceae	Synechococcus_MBIC10613	sediment	3.11789	3.01144e-17
Bacteria	Dependentiae	Babeliae	Babeliales	Babeliales_fa		sediment	3.00399	5.54725e-19
Bacteria	Dependentiae	Babeliae	Babeliales	Babeliales_fa	Babeliales_ge	sediment	3.00075	5.54725e-19
Bacteria	Elusimicrobia					sediment	3.29381	7.60156e-24
Bacteria	Elusimicrobia	Elusimicrobia				sediment	3.30549	7.79301e-25
Bacteria	Elusimicrobia	Elusimicrobia	MD2894_B20			sediment	3.16439	1.31643e-25
Bacteria	Elusimicrobia	Elusimicrobia	MD2894_B20	MD2894_B20_fa		sediment	3.16085	1.31643e-25
Bacteria	Elusimicrobia	Elusimicrobia	MD2894_B20	MD2894_B20_fa	MD2894_B20_ge	sediment	3.1361	1.31643e-25
Bacteria	Elusimicrobia	Lineage_IIb				sediment	3.00495	5.14824e-24
Bacteria	Elusimicrobia	Lineage_IIb	Lineage_IIb_or			sediment	3.00612	5.14824e-24
Bacteria	Elusimicrobia	Lineage_IIb	Lineage_IIb_or	Lineage_IIb_fa		sediment	3.01033	5.14824e-24
Bacteria	Elusimicrobia	Lineage_IIb	Lineage_IIb_or	Lineage_IIb_fa	Lineage_IIb_ge	sediment	2.99195	5.14824e-24
Bacteria	Fibrobacteres	Fibrobacteria	Fibrobacterales	B5_096		sediment	3.11958	3.15429e-22
Bacteria	Fibrobacteres	Fibrobacteria	Fibrobacterales	B5_096	B5_096_ge	sediment	3.11426	3.15429e-22
Bacteria	Fibrobacteres	Fibrobacteria	Fibrobacterales	Fibrobacterales_unclassified		sediment	2.92431	2.0466e-14
Bacteria	Fibrobacteres	Fibrobacteria	Fibrobacterales	Fibrobacterales_unclassified	Fibrobacterales_unclassified	sediment	2.89545	2.0466e-14
Bacteria	Firmicutes	Clostridia	Clostridiales	Christensenellaceae		sediment	3.03674	1.0243e-17
Bacteria	Firmicutes	Clostridia	Clostridiales	Christensenellaceae	uncultured	sediment	2.98037	3.18607e-18
Bacteria	Firmicutes	Clostridia	Clostridiales	Ruminococcaceae	Ruminococcaceae_UCG_012	sediment	3.34055	1.05536e-17
Bacteria	Fusobacteria	Fusobacteriia	Fusobacteriales	Fusobacteriaceae	Propionigenium	sediment	2.93095	7.57844e-10
Bacteria	Gemmatimonadetes	MD2902_B12				sediment	2.84293	4.17994e-28
Bacteria	Gemmatimonadetes	MD2902_B12	MD2902_B12_or			sediment	2.91215	4.17994e-28
Bacteria	Gemmatimonadetes	MD2902_B12	MD2902_B12_or	MD2902_B12_fa		sediment	2.96161	4.17994e-28
Bacteria	Gemmatimonadetes	MD2902_B12	MD2902_B12_or	MD2902_B12_fa	MD2902_B12_ge	sediment	2.90689	4.17994e-28
Bacteria	Hydrogenedentes					sediment	3.05603	5.0992e-23
Bacteria	Hydrogenedentes	Hydrogenedentia				sediment	3.04281	5.0992e-23
Bacteria	Hydrogenedentes	Hydrogenedentia	Hydrogenedentiales			sediment	3.04773	5.0992e-23
Bacteria	Hydrogenedentes	Hydrogenedentia	Hydrogenedentiales	Hydrogenedensaceae		sediment	3.04577	5.0992e-23
Bacteria	Hydrogenedentes	Hydrogenedentia	Hydrogenedentiales	Hydrogenedensaceae	Hydrogenedensaceae_ge	sediment	3.0476	5.0992e-23
Bacteria	Kiritimatiellaeota	Kiritimatiellae	113B434			sediment	3.02648	6.16377e-26
Bacteria	Kiritimatiellaeota	Kiritimatiellae	113B434	113B434_fa		sediment	3.07811	6.16377e-26
Bacteria	Kiritimatiellaeota	Kiritimatiellae	113B434	113B434_fa	113B434_ge	sediment	3.10236	6.16377e-26
Bacteria	Latescibacteria	Latescibacteria	Latescibacterales	Latescibacteraceae	Candidatus_Latescibacter	sediment	3.15092	5.42091e-27
Bacteria	LCP_89					sediment	3.35416	2.66263e-24
Bacteria	LCP_89	LCP_89_cl				sediment	3.35482	2.66263e-24
Bacteria	LCP_89	LCP_89_cl	LCP_89_or			sediment	3.35404	2.66263e-24
Bacteria	LCP_89	LCP_89_cl	LCP_89_or	LCP_89_fa		sediment	3.35377	2.66263e-24
Bacteria	LCP_89	LCP_89_cl	LCP_89_or	LCP_89_fa	LCP_89_ge	sediment	3.35375	2.66263e-24
Bacteria	Lentisphaerae	Lentisphaeria	Victivallales	BD2_3		sediment	3.15776	1.07376e-22
Bacteria	Lentisphaerae	Lentisphaeria	Victivallales	BD2_3	BD2_3_ge	sediment	3.16634	1.07376e-22
Bacteria	Lentisphaerae	Lentisphaeria	Victivallales	Victivallales_unclassified		sediment	2.85266	1.73468e-12
Bacteria	Lentisphaerae	Lentisphaeria	Victivallales	Victivallales_unclassified	Victivallales_unclassified	sediment	2.85567	1.73468e-12
Bacteria	Lentisphaerae	Oligosphaeria	Oligosphaerales			sediment	3.55617	1.40583e-25
Bacteria	Lentisphaerae	Oligosphaeria	Oligosphaerales	Lenti_02		sediment	3.43052	2.59837e-26
Bacteria	Lentisphaerae	Oligosphaeria	Oligosphaerales	Lenti_02	Lenti_02_ge	sediment	3.43052	2.59837e-26
Bacteria	Margulisbacteria					sediment	2.92042	1.43291e-22
Bacteria	Margulisbacteria	Margulisbacteria_cl				sediment	2.85341	1.43291e-22
Bacteria	Margulisbacteria	Margulisbacteria_cl	Margulisbacteria_or			sediment	2.94167	1.43291e-22
Bacteria	Margulisbacteria	Margulisbacteria_cl	Margulisbacteria_or	Margulisbacteria_fa		sediment	2.82513	1.43291e-22
Bacteria	Margulisbacteria	Margulisbacteria_cl	Margulisbacteria_or	Margulisbacteria_fa	Margulisbacteria_ge	sediment	2.93355	1.43291e-22
Bacteria	Patescibacteria	Gracilibacteria	Candidatus_Peregrinibacteria			sediment	2.92251	2.25751e-16
Bacteria	Patescibacteria	Gracilibacteria	Candidatus_Peregrinibacteria	Candidatus_Peregrinibacteria_fa		sediment	2.93365	2.25751e-16
Bacteria	Patescibacteria	Gracilibacteria	Candidatus_Peregrinibacteria	Candidatus_Peregrinibacteria_fa	Candidatus_Peregrinibacteria_ge	sediment	3.04375	2.25751e-16
Bacteria	Planctomycetes	028H05_P_BN_P5				sediment	3.07822	3.87146e-16
Bacteria	Planctomycetes	028H05_P_BN_P5	028H05_P_BN_P5_or			sediment	3.04237	3.87146e-16
Bacteria	Planctomycetes	028H05_P_BN_P5	028H05_P_BN_P5_or	028H05_P_BN_P5_fa		sediment	3.16732	3.87146e-16
Bacteria	Planctomycetes	028H05_P_BN_P5	028H05_P_BN_P5_or	028H05_P_BN_P5_fa	028H05_P_BN_P5_ge	sediment	3.05198	3.87146e-16
Bacteria	Planctomycetes	Phycisphaerae	C86			sediment	3.04414	1.635e-28
Bacteria	Planctomycetes	Phycisphaerae	C86	C86_fa		sediment	3.07276	1.635e-28
Bacteria	Planctomycetes	Phycisphaerae	C86	C86_fa	C86_ge	sediment	3.05603	1.635e-28
Bacteria	Planctomycetes	Phycisphaerae	CCM11a			sediment	3.21595	4.12847e-23
Bacteria	Planctomycetes	Phycisphaerae	CCM11a	CCM11a_fa		sediment	3.21522	4.12847e-23
Bacteria	Planctomycetes	Phycisphaerae	CCM11a	CCM11a_fa	CCM11a_ge	sediment	3.21413	4.12847e-23
Bacteria	Planctomycetes	Phycisphaerae	MSBL9	MSBL9_unclassified		sediment	2.83451	1.21637e-22
Bacteria	Planctomycetes	Phycisphaerae	MSBL9	MSBL9_unclassified	MSBL9_unclassified	sediment	2.80555	1.21637e-22
Bacteria	Planctomycetes	Phycisphaerae	Phycisphaerales			sediment	3.86555	2.29421e-26
Bacteria	Planctomycetes	Phycisphaerae	Phycisphaerales	AKAU3564_sediment_group		sediment	3.37448	2.0578e-23
Bacteria	Planctomycetes	Phycisphaerae	Phycisphaerales	AKAU3564_sediment_group	AKAU3564_sediment_group_ge	sediment	3.37411	2.0578e-23
Bacteria	Planctomycetes	Phycisphaerae	Phycisphaerales	Phycisphaeraceae		sediment	3.71188	4.08924e-23
Bacteria	Planctomycetes	Phycisphaerae	Phycisphaerales	Phycisphaeraceae	Urania_1B_19_marine_sediment_group	sediment	3.60149	3.49972e-28
Bacteria	Planctomycetes	Planctomycetacia	Pirellulales	Pirellulaceae	Blastopirellula	sediment	3.92663	4.01206e-24
Bacteria	Planctomycetes	Planctomycetacia	Pirellulales	Pirellulaceae	Pirellulaceae_unclassified	sediment	4.35069	2.3202e-28
Bacteria	Planctomycetes	Planctomycetes_unclassified				sediment	3.71017	6.46871e-30
Bacteria	Planctomycetes	Planctomycetes_unclassified	Planctomycetes_unclassified			sediment	3.71017	6.46871e-30
Bacteria	Planctomycetes	Planctomycetes_unclassified	Planctomycetes_unclassified	Planctomycetes_unclassified		sediment	3.71017	6.46871e-30
Bacteria	Planctomycetes	Planctomycetes_unclassified	Planctomycetes_unclassified	Planctomycetes_unclassified	Planctomycetes_unclassified	sediment	3.71017	6.46871e-30
Bacteria	Proteobacteria	Alphaproteobacteria	Rhizobiales	Hyphomicrobiaceae	Filomicrobium	sediment	3.15276	1.78568e-12
Bacteria	Proteobacteria	Alphaproteobacteria	Rhizobiales	Rhizobiales_Incertae_Sedis	Anderseniella	sediment	3.51818	3.40538e-19
Bacteria	Proteobacteria	Alphaproteobacteria	Rhodospirillales			sediment	4.01044	3.60032e-20
Bacteria	Proteobacteria	Deltaproteobacteria	Desulfarculales	Desulfarculaceae	Desulfatiglans	sediment	3.39115	6.13289e-27
Bacteria	Proteobacteria	Deltaproteobacteria	Desulfobacterales	Desulfobacteraceae	Desulfatitalea	sediment	2.6969	7.68515e-18
Bacteria	Proteobacteria	Deltaproteobacteria	Desulfobacterales	Desulfobacteraceae	Desulfosarcina	sediment	4.1166	6.27845e-33
Bacteria	Proteobacteria	Deltaproteobacteria	Desulfobacterales	Desulfobacteraceae	Desulfotignum	sediment	2.35987	1.75479e-10
Bacteria	Proteobacteria	Deltaproteobacteria	Desulfobacterales	Desulfobulbaceae	Desulfobulbus	sediment	2.98388	9.35861e-23
Bacteria	Proteobacteria	Deltaproteobacteria	Desulfobacterales	Desulfobulbaceae	MSBL7	sediment	2.92723	1.85571e-23
Bacteria	Proteobacteria	Deltaproteobacteria	MBNT15			sediment	2.63137	7.96973e-21
Bacteria	Proteobacteria	Deltaproteobacteria	MBNT15	MBNT15_fa		sediment	2.64009	7.96973e-21
Bacteria	Proteobacteria	Deltaproteobacteria	MBNT15	MBNT15_fa	MBNT15_ge	sediment	2.62949	7.96973e-21
Bacteria	Proteobacteria	Deltaproteobacteria	Myxococcales			sediment	4.1269	3.98667e-22
Bacteria	Proteobacteria	Deltaproteobacteria	Myxococcales	Eel_36e1D6		sediment	2.83234	1.61191e-22
Bacteria	Proteobacteria	Deltaproteobacteria	Myxococcales	Eel_36e1D6	Eel_36e1D6_ge	sediment	2.81999	1.61191e-22
Bacteria	Proteobacteria	Deltaproteobacteria	Myxococcales	MidBa8		sediment	3.28484	7.94129e-26
Bacteria	Proteobacteria	Deltaproteobacteria	Myxococcales	MidBa8	MidBa8_ge	sediment	3.28484	7.94129e-26
Bacteria	Proteobacteria	Deltaproteobacteria	Myxococcales	PS_B29		sediment	2.90428	6.92055e-23
Bacteria	Proteobacteria	Deltaproteobacteria	Myxococcales	PS_B29	PS_B29_ge	sediment	2.89167	6.92055e-23
Bacteria	Proteobacteria	Deltaproteobacteria	Myxococcales	Sandaracinaceae		sediment	3.93731	1.7337e-17
Bacteria	Proteobacteria	Deltaproteobacteria	Myxococcales	Sandaracinaceae	uncultured	sediment	3.99502	1.51085e-22
Bacteria	Proteobacteria	Deltaproteobacteria	Myxococcales	VHS_B3_70		sediment	2.57918	1.76096e-19
Bacteria	Proteobacteria	Deltaproteobacteria	Myxococcales	VHS_B3_70	VHS_B3_70_ge	sediment	2.56031	1.76096e-19
Bacteria	Proteobacteria	Deltaproteobacteria	Myxococcales	VHS_B4_70		sediment	2.70135	6.66728e-25
Bacteria	Proteobacteria	Deltaproteobacteria	Myxococcales	VHS_B4_70	VHS_B4_70_ge	sediment	2.71254	6.66728e-25
Bacteria	Proteobacteria	Deltaproteobacteria	Syntrophobacterales			sediment	3.0707	3.4123e-21
Bacteria	Proteobacteria	Deltaproteobacteria	Syntrophobacterales	Syntrophobacteraceae		sediment	2.91238	1.91698e-21
Bacteria	Proteobacteria	Deltaproteobacteria	Syntrophobacterales	Syntrophobacteraceae	uncultured	sediment	2.91286	1.91698e-21
Bacteria	Proteobacteria	Gammaproteobacteria	Cellvibrionales	Halieaceae		sediment	4.61529	1.2471e-25
Bacteria	Proteobacteria	Gammaproteobacteria	Cellvibrionales	Halieaceae	Halioglobus	sediment	4.56085	2.89904e-27
Bacteria	Proteobacteria	Gammaproteobacteria	Chromatiales	Sedimenticolaceae	Sedimenticolaceae_ge	sediment	2.93033	1.84745e-20
Bacteria	Proteobacteria	Gammaproteobacteria	Chromatiales	Sedimenticolaceae	Sedimenticolaceae_unclassified	sediment	2.70393	1.91043e-18
Bacteria	Proteobacteria	Gammaproteobacteria	Ectothiorhodospirales	Thioalkalispiraceae	Thioalkalispiraceae_unclassified	sediment	2.71832	3.02878e-18
Bacteria	Proteobacteria	Gammaproteobacteria	Nitrosococcales			sediment	3.49585	1.60951e-25
Bacteria	Proteobacteria	Gammaproteobacteria	Nitrosococcales	Nitrosococcaceae	Cm1_21	sediment	3.12264	5.33133e-27
Bacteria	Proteobacteria	Gammaproteobacteria	Steroidobacterales	Woeseiaceae	Woeseia	sediment	3.98149	4.52297e-19
Bacteria	Spirochaetes	Leptospirae				sediment	2.42556	4.61815e-14
Bacteria	Spirochaetes	Leptospirae	Leptospirales			sediment	2.44976	4.61815e-14
Bacteria	Spirochaetes	Leptospirae	Leptospirales	Leptospiraceae		sediment	2.49517	4.61815e-14
Bacteria	Spirochaetes	Leptospirae	Leptospirales	Leptospiraceae	RBG_16_49_21	sediment	2.68991	1.41235e-18
Bacteria	Spirochaetes	Spirochaetia	Spirochaetales	Spirochaetaceae	GWE2_31_10	sediment	2.71658	9.71908e-20
Bacteria	Verrucomicrobia	Verrucomicrobiae	Opitutales	uncultured		sediment	2.59783	7.83226e-20
Bacteria	Verrucomicrobia	Verrucomicrobiae	Opitutales	uncultured	uncultured_ge	sediment	2.58009	7.83226e-20
Bacteria	WS1					sediment	2.50346	4.57287e-21
Bacteria	WS1	WS1_cl				sediment	2.52401	4.57287e-21
Bacteria	WS1	WS1_cl	WS1_or			sediment	2.53951	4.57287e-21
Bacteria	WS1	WS1_cl	WS1_or	WS1_fa		sediment	2.50045	4.57287e-21
Bacteria	WS1	WS1_cl	WS1_or	WS1_fa	WS1_ge	sediment	2.52396	4.57287e-21
Bacteria	WS2					sediment	2.52003	1.06962e-25
Bacteria	WS2	WS2_cl				sediment	2.45924	1.06962e-25
Bacteria	WS2	WS2_cl	WS2_or			sediment	2.48545	1.06962e-25
Bacteria	WS2	WS2_cl	WS2_or	WS2_fa		sediment	2.46949	1.06962e-25
Bacteria	WS2	WS2_cl	WS2_or	WS2_fa	WS2_ge	sediment	2.49356	1.06962e-25
Bacteria	Proteobacteria	Alphaproteobacteria	Rhodobacterales			water	5.07102	6.19952e-20	alga_summer	5.10208	2.7751e-19
Bacteria	Proteobacteria	Alphaproteobacteria	Rhodobacterales	Rhodobacteraceae		water	5.07102	6.19952e-20	alga_summer	5.10208	2.7751e-19
Bacteria	Proteobacteria	Alphaproteobacteria	Rhodobacterales	Rhodobacteraceae	Rhodobacteraceae_unclassified	water	5.03834	1.01665e-21	alga_summer	5.06183	1.13518e-21
Bacteria	Actinobacteria	Actinobacteria	Micrococcales			water	4.71791	7.67442e-08	water_summer	4.76197	0.000343572
Bacteria	Actinobacteria	Actinobacteria	Micrococcales	Microbacteriaceae		water	4.71746	8.99863e-09	water_summer	4.76276	5.66225e-05
Bacteria	Actinobacteria	Actinobacteria	Micrococcales	Microbacteriaceae	Candidatus_Aquiluna	water	4.60179	3.43908e-09	water_summer	4.62944	3.60733e-08
Bacteria	Bacteroidetes	Bacteroidia	Flavobacteriales	Flavobacteriaceae	NS3a_marine_group	water	4.71537	1.04296e-09	water_summer	4.6732	5.27532e-05
Bacteria	Bacteroidetes	Bacteroidia	Sphingobacteriales	NS11_12_marine_group		water	3.90105	2.23136e-21	water_summer	3.89351	8.402e-17
Bacteria	Bacteroidetes	Bacteroidia	Sphingobacteriales	NS11_12_marine_group	NS11_12_marine_group_ge	water	3.90105	2.23136e-21	water_summer	3.89351	8.402e-17
Bacteria	Proteobacteria	Gammaproteobacteria	Betaproteobacteriales	Burkholderiaceae		water	4.52191	1.94628e-18	water_summer	4.52891	3.30123e-12
Bacteria	Proteobacteria	Gammaproteobacteria	Oceanospirillales			water	4.65263	2.5079e-10	water_summer	4.61556	0.000121952
Bacteria	Proteobacteria	Gammaproteobacteria	Oceanospirillales	Litoricolaceae		water	4.19908	9.79504e-09	water_summer	4.36539	3.15381e-13
Bacteria	Proteobacteria	Gammaproteobacteria	Oceanospirillales	Litoricolaceae	Litoricola	water	4.19908	9.79504e-09	water_summer	4.36539	3.15381e-13
Bacteria	Proteobacteria	Alphaproteobacteria	Rhodospirillales	Magnetospiraceae		water	3.14741	3.26251e-13	water_winter	2.98478	6.64513e-06
Bacteria	Proteobacteria	Alphaproteobacteria	Rhodospirillales	Magnetospiraceae	uncultured	water	3.07206	9.54043e-12	water_winter	2.9458	8.31079e-05
Bacteria	Proteobacteria	Gammaproteobacteria	Alteromonadales	Alteromonadaceae	Glaciecola	water	3.93997	5.12161e-21	water_winter	3.92904	7.4898e-11
Bacteria	Proteobacteria	Gammaproteobacteria	Pseudomonadales			water	3.71882	5.55809e-14	water_winter	4.24872	2.6435e-11
Bacteria	Proteobacteria	Gammaproteobacteria	Pseudomonadales	Moraxellaceae		water	3.67614	1.43578e-09	water_winter	4.18311	2.22755e-09
Bacteria	Actinobacteria	Actinobacteria				water	4.76723	1.88401e-08
Bacteria	Actinobacteria	Actinobacteria	PeM15			water	3.55387	7.66953e-05
Bacteria	Actinobacteria	Actinobacteria	PeM15	PeM15_fa		water	3.55387	7.66953e-05
Bacteria	Actinobacteria	Actinobacteria	PeM15	PeM15_fa	PeM15_ge	water	3.55387	7.66953e-05
Bacteria	Bacteroidetes	Bacteroidia	Flavobacteriales	Flavobacteriaceae	NS5_marine_group	water	4.18176	1.25129e-05
Bacteria	Epsilonbacteraeota	Campylobacteria	Campylobacterales	Arcobacteraceae		water	3.47666	0.000304103
Bacteria	Epsilonbacteraeota	Campylobacteria	Campylobacterales	Arcobacteraceae	Arcobacter	water	3.47666	0.000304103
Bacteria	Proteobacteria	Alphaproteobacteria	Puniceispirillales			water	3.98014	8.67484e-19
Bacteria	Proteobacteria	Alphaproteobacteria	Puniceispirillales	SAR116_clade		water	3.96313	1.25925e-06
Bacteria	Proteobacteria	Alphaproteobacteria	Rhodobacterales	Rhodobacteraceae	Roseobacter	water	3.06401	1.25208e-06
Bacteria	Proteobacteria	Gammaproteobacteria	Betaproteobacteriales	Burkholderiaceae	RS62_marine_group	water	4.32251	1.07888e-08
Bacteria	Proteobacteria	Gammaproteobacteria	Betaproteobacteriales	Methylophilaceae		water	4.15285	3.13269e-21
Bacteria	Proteobacteria	Gammaproteobacteria	Betaproteobacteriales	Methylophilaceae	OM43_clade	water	4.0581	5.63617e-06
Bacteria	Proteobacteria	Gammaproteobacteria	Cellvibrionales	Halieaceae	Halieaceae_unclassified	water	3.94676	2.39198e-31
Bacteria	Proteobacteria	Gammaproteobacteria	Oceanospirillales	Pseudohongiellaceae		water	4.29639	7.30386e-14
Bacteria	Proteobacteria	Gammaproteobacteria	Oceanospirillales	Pseudohongiellaceae	Pseudohongiella	water	4.29639	3.13108e-14
Bacteria	Proteobacteria	Gammaproteobacteria	SAR86_clade			water	4.25478	4.79589e-10
Bacteria	Proteobacteria	Gammaproteobacteria	SAR86_clade	SAR86_clade_fa		water	4.25478	4.79589e-10
Bacteria	Proteobacteria	Gammaproteobacteria	SAR86_clade	SAR86_clade_fa	SAR86_clade_ge	water	4.25478	4.79589e-10
Bacteria	Tenericutes					water	4.3282	5.80292e-15
Bacteria	Tenericutes	Mollicutes				water	4.3282	5.80292e-15
Bacteria									alga_summer	4.12975	1.40751e-22
Bacteria	Bacteroidetes	Bacteroidia	Chitinophagales						alga_summer	5.08404	2.22215e-17
Bacteria	Bacteroidetes	Bacteroidia	Chitinophagales	Saprospiraceae					alga_summer	5.0747	4.96994e-17
Bacteria	Bacteroidetes	Bacteroidia	Chitinophagales	Saprospiraceae	Rubidimonas				alga_summer	3.42995	3.44726e-10
Bacteria	Bacteroidetes	Bacteroidia	Chitinophagales	Saprospiraceae	Saprospiraceae_unclassified				alga_summer	4.08366	6.20069e-11
Bacteria	Bacteroidetes	Bacteroidia	Flavobacteriales	Crocinitomicaceae	Crocinitomix				alga_summer	3.93979	3.19459e-12
Bacteria	Bacteroidetes	Bacteroidia	Flavobacteriales	Flavobacteriaceae	Ulvibacter				alga_summer	4.50364	2.84267e-12
Bacteria	Cyanobacteria	Oxyphotobacteria	Nostocales	Oscillatoriaceae					alga_summer	3.05038	0.00214842
Bacteria	Cyanobacteria	Oxyphotobacteria	Nostocales	Oscillatoriaceae	Planktothricoides_SR001				alga_summer	3.03659	0.00471566
Bacteria	Cyanobacteria	Oxyphotobacteria	Synechococcales	Synechococcales_Incertae_Sedis					alga_summer	3.00126	3.23912e-15
Bacteria	Cyanobacteria	Oxyphotobacteria	Synechococcales	Synechococcales_Incertae_Sedis	Schizothrix_LEGE_07164				alga_summer	3.00117	3.23912e-15
Bacteria	Planctomycetes	Planctomycetacia	Planctomycetales	Rubinisphaeraceae	Fuerstia				alga_summer	3.75155	1.3146e-16
Bacteria	Proteobacteria	Alphaproteobacteria	Caulobacterales						alga_summer	4.67226	6.39905e-15
Bacteria	Proteobacteria	Alphaproteobacteria	Caulobacterales	Hyphomonadaceae	Hyphomonadaceae_unclassified				alga_summer	3.63112	1.94203e-13
Bacteria	Proteobacteria	Alphaproteobacteria	Micavibrionales						alga_summer	3.98557	4.38497e-19
Bacteria	Proteobacteria	Alphaproteobacteria	Micavibrionales	Micavibrionaceae					alga_summer	3.62395	4.7356e-17
Bacteria	Proteobacteria	Alphaproteobacteria	Micavibrionales	Micavibrionaceae	uncultured				alga_summer	3.62381	4.7356e-17
Bacteria	Proteobacteria	Alphaproteobacteria	Micavibrionales	Micavibrionales_unclassified					alga_summer	2.74674	1.38127e-14
Bacteria	Proteobacteria	Alphaproteobacteria	Micavibrionales	Micavibrionales_unclassified	Micavibrionales_unclassified				alga_summer	2.75009	1.38127e-14
Bacteria	Proteobacteria	Alphaproteobacteria	Micavibrionales	uncultured					alga_summer	3.72161	5.23849e-16
Bacteria	Proteobacteria	Alphaproteobacteria	Micavibrionales	uncultured	uncultured_ge				alga_summer	3.72161	5.23849e-16
Bacteria	Proteobacteria	Alphaproteobacteria	Paracaedibacterales						alga_summer	2.88552	0.000523323
Bacteria	Proteobacteria	Alphaproteobacteria	Paracaedibacterales	Paracaedibacteraceae					alga_summer	2.88145	0.000523323
Bacteria	Proteobacteria	Alphaproteobacteria	Rhizobiales						alga_summer	4.29575	2.56567e-15
Bacteria	Proteobacteria	Alphaproteobacteria	Rhizobiales	Rhizobiaceae					alga_summer	4.3004	1.69487e-17
Bacteria	Proteobacteria	Alphaproteobacteria	Rhizobiales	Rhizobiales_unclassified					alga_summer	2.79719	2.76073e-05
Bacteria	Proteobacteria	Alphaproteobacteria	Rhizobiales	Rhizobiales_unclassified	Rhizobiales_unclassified				alga_summer	2.79689	2.76073e-05
Bacteria	Proteobacteria	Alphaproteobacteria	Rhodospirillales	Terasakiellaceae	uncultured				alga_summer	3.00376	1.11756e-08
Bacteria	Proteobacteria	Alphaproteobacteria	Rickettsiales	Midichloriaceae					alga_summer	2.64665	0.0183079
Bacteria	Proteobacteria	Alphaproteobacteria	Sphingomonadales	Sphingomonadaceae	Sphingomonadaceae_unclassified				alga_summer	3.90576	3.96564e-14
Bacteria	Proteobacteria	Deltaproteobacteria	Bdellovibrionales						alga_summer	4.07097	2.4399e-15
Bacteria	Proteobacteria	Deltaproteobacteria	Bdellovibrionales	Bacteriovoracaceae					alga_summer	3.64606	1.08822e-10
Bacteria	Proteobacteria	Deltaproteobacteria	Bdellovibrionales	Bacteriovoracaceae	Bacteriovoracaceae_unclassified				alga_summer	3.02058	1.52192e-06
Bacteria	Proteobacteria	Deltaproteobacteria	Bdellovibrionales	Bdellovibrionaceae					alga_summer	3.86586	8.09651e-13
Bacteria	Proteobacteria	Deltaproteobacteria	Bdellovibrionales	Bdellovibrionaceae	Bdellovibrio				alga_summer	3.62661	1.92953e-10
Bacteria	Proteobacteria	Deltaproteobacteria	Bdellovibrionales	Bdellovibrionaceae	OM27_clade				alga_summer	3.52873	3.53976e-15
Bacteria	Proteobacteria	Deltaproteobacteria	Oligoflexales						alga_summer	3.14462	3.33596e-12
Bacteria	Proteobacteria	Deltaproteobacteria	Oligoflexales	Oligoflexaceae					alga_summer	3.13865	3.78222e-12
Bacteria	Proteobacteria	Deltaproteobacteria	Oligoflexales	Oligoflexaceae	uncultured				alga_summer	3.08176	4.5331e-12
Bacteria	Proteobacteria	Gammaproteobacteria	Cellvibrionales	Halieaceae	Pseudohaliea				alga_summer	3.4938	9.04274e-13
Bacteria	Proteobacteria	Gammaproteobacteria	Oceanospirillales	Saccharospirillaceae					alga_summer	3.30656	0.00114283
Bacteria	Proteobacteria	Gammaproteobacteria	Thiotrichales	Thiotrichaceae	Thiothrix				alga_summer	3.00222	0.00543156
Bacteria	Proteobacteria	Proteobacteria_unclassified							alga_summer	3.29937	3.00296e-11
Bacteria	Proteobacteria	Proteobacteria_unclassified	Proteobacteria_unclassified						alga_summer	3.29937	3.00296e-11
Bacteria	Proteobacteria	Proteobacteria_unclassified	Proteobacteria_unclassified	Proteobacteria_unclassified					alga_summer	3.29936	3.00296e-11
Bacteria	Proteobacteria	Proteobacteria_unclassified	Proteobacteria_unclassified	Proteobacteria_unclassified	Proteobacteria_unclassified				alga_summer	3.29937	3.00296e-11
Bacteria	Actinobacteria	Acidimicrobiia	Microtrichales						alga_winter	4.16675	0.000671134
Bacteria	Actinobacteria	Thermoleophilia							alga_winter	2.9053	0.00585127
Bacteria	Actinobacteria	Thermoleophilia	Gaiellales						alga_winter	2.61827	0.0334
Bacteria	Actinobacteria	Thermoleophilia	Gaiellales	uncultured					alga_winter	2.59967	0.0386376
Bacteria	Actinobacteria	Thermoleophilia	Gaiellales	uncultured	uncultured_ge				alga_winter	2.60006	0.0386376
Bacteria	Bacteroidetes	Bacteroidia	Bacteroidales	Marinilabiliaceae					alga_winter	3.89723	7.24409e-13
Bacteria	Bacteroidetes	Bacteroidia	Bacteroidales	Marinilabiliaceae	Marinilabiliaceae_unclassified				alga_winter	3.77178	4.42598e-05
Bacteria	Bacteroidetes	Bacteroidia	Bacteroidales	Prevotellaceae					alga_winter	2.73712	2.16736e-10
Bacteria	Bacteroidetes	Bacteroidia	Flavobacteriales	Flavobacteriaceae	Algibacter				alga_winter	3.68327	1.48797e-06
Bacteria	Bacteroidetes	Bacteroidia	Flavobacteriales	Flavobacteriaceae	Algitalea				alga_winter	3.40834	1.53801e-06
Bacteria	Bacteroidetes	Bacteroidia	Flavobacteriales	Flavobacteriaceae	Cellulophaga				alga_winter	3.78317	1.9335e-14
Bacteria	Bacteroidetes	Bacteroidia	Flavobacteriales	Flavobacteriaceae	Pibocella				alga_winter	3.95364	6.28018e-11
Bacteria	Bacteroidetes	Bacteroidia	Flavobacteriales	Flavobacteriaceae	Pseudofulvibacter				alga_winter	2.60473	1.38673e-09
Bacteria	Bacteroidetes	Bacteroidia	Flavobacteriales	Flavobacteriaceae	Tenacibaculum				alga_winter	3.47147	0.000188035
Bacteria	Cyanobacteria	Oxyphotobacteria	Nostocales	Phormidiaceae	Phormidiaceae_ge				alga_winter	3.1389	0.00521491
Bacteria	Deinococcus_Thermus	Deinococci	Deinococcales	Trueperaceae					alga_winter	3.65123	3.15228e-12
Bacteria	Deinococcus_Thermus	Deinococci	Deinococcales	Trueperaceae	Truepera				alga_winter	3.65122	3.15228e-12
Bacteria	Firmicutes								alga_winter	4.19497	3.91148e-09
Bacteria	Firmicutes	Clostridia							alga_winter	4.19136	8.5198e-09
Bacteria	Firmicutes	Clostridia	Clostridiales						alga_winter	4.19103	8.71242e-09
Bacteria	Firmicutes	Clostridia	Clostridiales	Defluviitaleaceae					alga_winter	4.07804	0.00345128
Bacteria	Firmicutes	Clostridia	Clostridiales	Defluviitaleaceae	Defluviitaleaceae_UCG_011				alga_winter	4.0777	0.00269035
Bacteria	Firmicutes	Clostridia	Clostridiales	Family_XII					alga_winter	3.16753	1.70814e-06
Bacteria	Firmicutes	Clostridia	Clostridiales	Family_XII	Fusibacter				alga_winter	3.12509	6.27784e-06
Bacteria	Proteobacteria								alga_winter	4.78962	2.54659e-14
Bacteria	Proteobacteria	Alphaproteobacteria	Rhodobacterales	Rhodobacteraceae	Loktanella				alga_winter	3.79725	2.30268e-14
Bacteria	Proteobacteria	Deltaproteobacteria	Desulfobacterales	Desulfobacteraceae	Desulfoconvexum				alga_winter	3.82428	4.84943e-09
Bacteria	Proteobacteria	Deltaproteobacteria	Desulfobacterales	Desulfobulbaceae					alga_winter	4.70572	1.11843e-14
Bacteria	Proteobacteria	Deltaproteobacteria	Desulfobacterales	Desulfobulbaceae	Desulforhopalus				alga_winter	4.49521	0.0018772
Bacteria	Proteobacteria	Gammaproteobacteria	Arenicellales	Arenicellaceae	Perspicuibacter				alga_winter	2.81561	3.01727e-08
Bacteria	Proteobacteria	Gammaproteobacteria	Cellvibrionales	Cellvibrionaceae	Candidatus_Endobugula				alga_winter	3.88892	9.10809e-08
Bacteria	Proteobacteria	Gammaproteobacteria	Cellvibrionales	Cellvibrionaceae	Cellvibrio				alga_winter	3.19017	3.69067e-06
Bacteria	Proteobacteria	Gammaproteobacteria	Oceanospirillales	Saccharospirillaceae	Oleispira				alga_winter	2.77326	3.10269e-14
Bacteria	Proteobacteria	Gammaproteobacteria	Thiotrichales						alga_winter	4.43896	1.87628e-13
Bacteria	Proteobacteria	Gammaproteobacteria	Thiotrichales	Thiotrichaceae					alga_winter	4.43896	1.87628e-13
Bacteria	Proteobacteria	Gammaproteobacteria	Xanthomonadales						alga_winter	2.59412	1.38393e-07
Bacteria	Bacteroidetes	Bacteroidia	Flavobacteriales	Flavobacteriaceae	Actibacter				sediment_summer	3.43946	2.29666e-09
Bacteria	Bacteroidetes	Ignavibacteria							sediment_summer	3.82962	3.99347e-16
Bacteria	Bacteroidetes	Ignavibacteria	Ignavibacteriales						sediment_summer	3.74736	8.27471e-15
Bacteria	Chloroflexi	Anaerolineae	Anaerolineales						sediment_summer	3.80492	2.41902e-17
Bacteria	Chloroflexi	Anaerolineae	Anaerolineales	Anaerolineaceae					sediment_summer	3.80492	2.41902e-17
Bacteria	Firmicutes	Clostridia	Clostridiales	Ruminococcaceae	Ruminiclostridium_1				sediment_summer	2.57353	1.03077e-09
Bacteria	Firmicutes	Clostridia	Clostridiales	Ruminococcaceae	Ruminococcaceae_unclassified				sediment_summer	3.45957	1.4357e-17
Bacteria	Firmicutes	Firmicutes_unclassified							sediment_summer	2.59836	1.15453e-13
Bacteria	Firmicutes	Firmicutes_unclassified	Firmicutes_unclassified						sediment_summer	2.60553	1.15453e-13
Bacteria	Firmicutes	Firmicutes_unclassified	Firmicutes_unclassified	Firmicutes_unclassified					sediment_summer	2.63927	1.15453e-13
Bacteria	Firmicutes	Firmicutes_unclassified	Firmicutes_unclassified	Firmicutes_unclassified	Firmicutes_unclassified				sediment_summer	2.62704	1.15453e-13
Bacteria	Latescibacteria	Latescibacteria							sediment_summer	3.30188	5.58168e-19
Bacteria	Latescibacteria	Latescibacteria	Latescibacterales						sediment_summer	3.30188	5.58168e-19
Bacteria	Latescibacteria	Latescibacteria	Latescibacterales	Latescibacteraceae					sediment_summer	3.30188	5.58168e-19
Bacteria	Latescibacteria	Latescibacteria	Latescibacterales	Latescibacteraceae	Latescibacteraceae_ge				sediment_summer	3.23682	2.54907e-18
Bacteria	Lentisphaerae	Lentisphaerae_unclassified							sediment_summer	3.00207	1.51442e-09
Bacteria	Lentisphaerae	Lentisphaerae_unclassified	Lentisphaerae_unclassified						sediment_summer	3.00205	1.51442e-09
Bacteria	Lentisphaerae	Lentisphaerae_unclassified	Lentisphaerae_unclassified	Lentisphaerae_unclassified					sediment_summer	3.00206	1.51442e-09
Bacteria	Lentisphaerae	Lentisphaerae_unclassified	Lentisphaerae_unclassified	Lentisphaerae_unclassified	Lentisphaerae_unclassified				sediment_summer	3.0021	1.51442e-09
Bacteria	Lentisphaerae	Lentisphaeria	Victivallales						sediment_summer	3.07291	9.92056e-17
Bacteria	Lentisphaerae	Oligosphaeria	Oligosphaeria_unclassified						sediment_summer	2.63669	2.19228e-11
Bacteria	Lentisphaerae	Oligosphaeria	Oligosphaeria_unclassified	Oligosphaeria_unclassified					sediment_summer	2.62044	2.19228e-11
Bacteria	Lentisphaerae	Oligosphaeria	Oligosphaeria_unclassified	Oligosphaeria_unclassified	Oligosphaeria_unclassified				sediment_summer	2.61928	2.19228e-11
Bacteria	Lentisphaerae	Oligosphaeria	SS1_B_02_17						sediment_summer	3.40133	2.21891e-15
Bacteria	Lentisphaerae	Oligosphaeria	SS1_B_02_17	SS1_B_02_17_fa					sediment_summer	3.40133	2.21891e-15
Bacteria	Lentisphaerae	Oligosphaeria	SS1_B_02_17	SS1_B_02_17_fa	SS1_B_02_17_ge				sediment_summer	3.40133	2.21891e-15
Bacteria	Omnitrophicaeota	Omnitrophicaeota_cl							sediment_summer	3.21609	2.31082e-15
Bacteria	Omnitrophicaeota	Omnitrophicaeota_cl	Omnitrophicaeota_or						sediment_summer	3.21609	2.31082e-15
Bacteria	Omnitrophicaeota	Omnitrophicaeota_cl	Omnitrophicaeota_or	Omnitrophicaeota_fa					sediment_summer	3.21611	2.31082e-15
Bacteria	Omnitrophicaeota	Omnitrophicaeota_cl	Omnitrophicaeota_or	Omnitrophicaeota_fa	Omnitrophicaeota_ge				sediment_summer	3.21611	2.31082e-15
Bacteria	Patescibacteria	ABY1	Candidatus_Komeilibacteria						sediment_summer	2.89425	3.48026e-14
Bacteria	Patescibacteria	ABY1	Candidatus_Komeilibacteria	Candidatus_Komeilibacteria_fa					sediment_summer	2.82797	3.48026e-14
Bacteria	Patescibacteria	ABY1	Candidatus_Komeilibacteria	Candidatus_Komeilibacteria_fa	Candidatus_Komeilibacteria_ge				sediment_summer	2.83083	3.48026e-14
Bacteria	PAUC34f								sediment_summer	2.86854	1.72385e-14
Bacteria	PAUC34f	PAUC34f_cl							sediment_summer	2.8729	1.72385e-14
Bacteria	PAUC34f	PAUC34f_cl	PAUC34f_or						sediment_summer	2.8703	1.72385e-14
Bacteria	PAUC34f	PAUC34f_cl	PAUC34f_or	PAUC34f_fa					sediment_summer	2.87399	1.72385e-14
Bacteria	PAUC34f	PAUC34f_cl	PAUC34f_or	PAUC34f_fa	PAUC34f_ge				sediment_summer	2.86589	1.72385e-14
Bacteria	Planctomycetes	Pla4_lineage							sediment_summer	3.29783	8.18688e-20
Bacteria	Planctomycetes	Pla4_lineage	Pla4_lineage_or						sediment_summer	3.29791	8.18688e-20
Bacteria	Planctomycetes	Pla4_lineage	Pla4_lineage_or	Pla4_lineage_fa					sediment_summer	3.29791	8.18688e-20
Bacteria	Planctomycetes	Pla4_lineage	Pla4_lineage_or	Pla4_lineage_fa	Pla4_lineage_ge				sediment_summer	3.29787	8.18688e-20
Bacteria	Planctomycetes	Planctomycetacia	Pirellulales	Pirellulaceae	Pirellula				sediment_summer	3.44202	8.41255e-09
Bacteria	Planctomycetes	vadinHA49							sediment_summer	2.95409	2.48455e-10
Bacteria	Planctomycetes	vadinHA49	vadinHA49_or						sediment_summer	2.95407	2.48455e-10
Bacteria	Planctomycetes	vadinHA49	vadinHA49_or	vadinHA49_fa					sediment_summer	2.95431	2.48455e-10
Bacteria	Planctomycetes	vadinHA49	vadinHA49_or	vadinHA49_fa	vadinHA49_ge				sediment_summer	2.95413	2.48455e-10
Bacteria	Proteobacteria	Deltaproteobacteria	Desulfobacterales	Desulfobacteraceae	Desulfobacter				sediment_summer	3.19684	7.58322e-06
Bacteria	Proteobacteria	Deltaproteobacteria	Desulfuromonadales						sediment_summer	4.14295	1.59414e-10
Bacteria	Proteobacteria	Deltaproteobacteria	Desulfuromonadales	Desulfuromonadaceae	Desulfuromonas				sediment_summer	2.746	7.58875e-12
Bacteria	Proteobacteria	Deltaproteobacteria	NB1_j						sediment_summer	3.22461	3.35016e-12
Bacteria	Proteobacteria	Deltaproteobacteria	NB1_j	NB1_j_fa					sediment_summer	3.22738	3.35016e-12
Bacteria	Proteobacteria	Deltaproteobacteria	NB1_j	NB1_j_fa	NB1_j_ge				sediment_summer	3.22471	3.35016e-12
Bacteria	Proteobacteria	Deltaproteobacteria	SAR324_clade_Marine_group_B						sediment_summer	3.01526	8.55512e-16
Bacteria	Proteobacteria	Deltaproteobacteria	SAR324_clade_Marine_group_B	SAR324_clade_Marine_group_Bfa					sediment_summer	3.01531	8.55512e-16
Bacteria	Proteobacteria	Deltaproteobacteria	SAR324_clade_Marine_group_B	SAR324_clade_Marine_group_Bfa	SAR324_clade_Marine_group_Bge				sediment_summer	3.01527	8.55512e-16
Bacteria	Proteobacteria	Deltaproteobacteria	Sva0485						sediment_summer	3.54201	2.82609e-21
Bacteria	Proteobacteria	Deltaproteobacteria	Sva0485	Sva0485_fa					sediment_summer	3.54198	2.82609e-21
Bacteria	Proteobacteria	Deltaproteobacteria	Sva0485	Sva0485_fa	Sva0485_ge				sediment_summer	3.54201	2.82609e-21
Bacteria	Proteobacteria	Gammaproteobacteria	Chromatiales						sediment_summer	4.63173	1.47081e-20
Bacteria	Proteobacteria	Gammaproteobacteria	Chromatiales	Chromatiaceae					sediment_summer	4.58501	3.50414e-20
Bacteria	Proteobacteria	Gammaproteobacteria	D90						sediment_summer	2.49299	0.000169134
Bacteria	Proteobacteria	Gammaproteobacteria	D90	D90_fa					sediment_summer	2.49299	0.000169134
Bacteria	Proteobacteria	Gammaproteobacteria	D90	D90_fa	D90_ge				sediment_summer	2.49299	0.000169134
Bacteria	Proteobacteria	Gammaproteobacteria	Gammaproteobacteria_unclassified						sediment_summer	4.20151	1.47633e-15
Bacteria	Proteobacteria	Gammaproteobacteria	Gammaproteobacteria_unclassified	Gammaproteobacteria_unclassified					sediment_summer	4.20151	1.47633e-15
Bacteria	Proteobacteria	Gammaproteobacteria	Gammaproteobacteria_unclassified	Gammaproteobacteria_unclassified	Gammaproteobacteria_unclassified				sediment_summer	4.20151	1.47633e-15
Bacteria	Proteobacteria	Gammaproteobacteria	KI89A_clade						sediment_summer	3.32321	1.7338e-14
Bacteria	Proteobacteria	Gammaproteobacteria	KI89A_clade	KI89A_clade_fa					sediment_summer	3.32323	1.7338e-14
Bacteria	Proteobacteria	Gammaproteobacteria	KI89A_clade	KI89A_clade_fa	KI89A_clade_ge				sediment_summer	3.32323	1.7338e-14
Bacteria	Proteobacteria	Gammaproteobacteria	Oceanospirillales	Kangiellaceae					sediment_summer	3.48105	7.59825e-14
Bacteria	Proteobacteria	Gammaproteobacteria	Oceanospirillales	Kangiellaceae	uncultured				sediment_summer	3.48097	3.32028e-15
Bacteria	Proteobacteria	Gammaproteobacteria	Thiohalorhabdales	Thiohalorhabdaceae	uncultured				sediment_summer	3.16895	8.00075e-15
Bacteria	Verrucomicrobia	Verrucomicrobiae	Pedosphaerales						sediment_summer	3.49104	1.04035e-14
Bacteria	Verrucomicrobia	Verrucomicrobiae	Pedosphaerales	Pedosphaeraceae					sediment_summer	3.49104	1.04035e-14
Bacteria	Bacteroidetes	Bacteroidia	Bacteroidales						sediment_winter	4.79965	6.89477e-20
Bacteria	Bacteroidetes	Bacteroidia	Bacteroidales	Bacteroidales_unclassified					sediment_winter	4.20756	1.13532e-13
Bacteria	Bacteroidetes	Bacteroidia	Bacteroidales	Bacteroidales_unclassified	Bacteroidales_unclassified				sediment_winter	4.20756	1.13532e-13
Bacteria	Bacteroidetes	Bacteroidia	Bacteroidales	Prolixibacteraceae					sediment_winter	4.21284	1.08014e-20
Bacteria	Bacteroidetes	Bacteroidia	Cytophagales	Cyclobacteriaceae	Fulvivirga				sediment_winter	2.89272	0.0239843
Bacteria	Chloroflexi	Anaerolineae	SBR1031						sediment_winter	3.42789	1.63837e-11
Bacteria	Chloroflexi	Anaerolineae	SBR1031	SBR1031_fa					sediment_winter	3.21394	6.772e-14
Bacteria	Chloroflexi	Anaerolineae	SBR1031	SBR1031_fa	SBR1031_ge				sediment_winter	3.21395	6.772e-14
Bacteria	Epsilonbacteraeota								sediment_winter	4.37555	1.75799e-20
Bacteria	Epsilonbacteraeota	Campylobacteria							sediment_winter	4.37555	1.75799e-20
Bacteria	Epsilonbacteraeota	Campylobacteria	Campylobacterales						sediment_winter	4.37555	1.75799e-20
Bacteria	Epsilonbacteraeota	Campylobacteria	Campylobacterales	Sulfurovaceae					sediment_winter	3.9522	1.90092e-18
Bacteria	Epsilonbacteraeota	Campylobacteria	Campylobacterales	Sulfurovaceae	Sulfurovum				sediment_winter	3.9522	1.90092e-18
Bacteria	Epsilonbacteraeota	Campylobacteria	Campylobacterales	Thiovulaceae					sediment_winter	4.11843	2.0016e-21
Bacteria	Epsilonbacteraeota	Campylobacteria	Campylobacterales	Thiovulaceae	Sulfurimonas				sediment_winter	4.11825	1.95804e-21
Bacteria	Patescibacteria	Saccharimonadia	Saccharimonadales	Saccharimonadales_fa					sediment_winter	3.05624	0.0474228
Bacteria	Patescibacteria	Saccharimonadia	Saccharimonadales	Saccharimonadales_fa	Saccharimonadales_ge				sediment_winter	3.04891	0.0474228
Bacteria	Proteobacteria	Alphaproteobacteria	Tistrellales						sediment_winter	3.24106	4.87128e-12
Bacteria	Proteobacteria	Alphaproteobacteria	Tistrellales	Geminicoccaceae					sediment_winter	3.24103	4.87128e-12
Bacteria	Proteobacteria	Alphaproteobacteria	Tistrellales	Geminicoccaceae	Candidatus_Alysiosphaera				sediment_winter	3.22051	4.29596e-11
Bacteria	Proteobacteria	Deltaproteobacteria	Desulfobacterales						sediment_winter	4.92362	1.08627e-16
Bacteria	Proteobacteria	Deltaproteobacteria	Desulfobacterales	Desulfobacteraceae	Desulfatirhabdium				sediment_winter	2.86923	7.74473e-17
Bacteria	Proteobacteria	Deltaproteobacteria	Desulfobacterales	Desulfobacteraceae	Desulfobacteraceae_unclassified				sediment_winter	3.71204	3.5543e-19
Bacteria	Proteobacteria	Deltaproteobacteria	Desulfobacterales	Desulfobacteraceae	uncultured				sediment_winter	3.75409	4.71461e-19
Bacteria	Proteobacteria	Deltaproteobacteria	Desulfobacterales	Desulfobulbaceae	Desulfobulbaceae_unclassified				sediment_winter	4.33692	4.70988e-17
Bacteria	Proteobacteria	Deltaproteobacteria	Desulfovibrionales						sediment_winter	3.00563	0.00660486
Bacteria	Proteobacteria	Deltaproteobacteria	Desulfovibrionales	Desulfovibrionaceae					sediment_winter	2.99084	0.0135194
Bacteria	Proteobacteria	Gammaproteobacteria	Alteromonadales	Alteromonadaceae	Alteromonadaceae_ge				sediment_winter	3.0752	9.14934e-06
Bacteria	Proteobacteria	Gammaproteobacteria	Cellvibrionales	Halieaceae	Marimicrobium				sediment_winter	3.10227	1.23112e-13
Bacteria	Proteobacteria	Gammaproteobacteria	CH2b56						sediment_winter	3.26513	3.82122e-11
Bacteria	Proteobacteria	Gammaproteobacteria	CH2b56	CH2b56_fa					sediment_winter	3.29453	3.82122e-11
Bacteria	Proteobacteria	Gammaproteobacteria	CH2b56	CH2b56_fa	CH2b56_ge				sediment_winter	3.28407	3.82122e-11
Bacteria	Proteobacteria	Gammaproteobacteria	Chromatiales	Chromatiaceae	Thiohalocapsa				sediment_winter	2.83254	8.04305e-08
Bacteria	Proteobacteria	Gammaproteobacteria	Ectothiorhodospirales						sediment_winter	3.69133	8.92723e-24
Bacteria	Proteobacteria	Gammaproteobacteria	Thiomicrospirales	Thiomicrospiraceae					sediment_winter	3.13205	9.75538e-14
Bacteria	Proteobacteria	Gammaproteobacteria	Thiomicrospirales	Thiomicrospiraceae	endosymbionts				sediment_winter	3.14523	5.35021e-16
Bacteria	Spirochaetes								sediment_winter	3.80081	3.86256e-15
Bacteria	Spirochaetes	Spirochaetia							sediment_winter	3.76299	7.31567e-15
Bacteria	Spirochaetes	Spirochaetia	Spirochaetales						sediment_winter	3.76316	6.20303e-15
Bacteria	Spirochaetes	Spirochaetia	Spirochaetales	Spirochaetaceae					sediment_winter	3.76316	6.20303e-15
Bacteria	Spirochaetes	Spirochaetia	Spirochaetales	Spirochaetaceae	Spirochaeta_2				sediment_winter	3.5976	1.99336e-13
Bacteria	Actinobacteria	Actinobacteria	Frankiales						water_summer	3.0545	0.0488503
Bacteria	Actinobacteria	Actinobacteria	Micrococcales	Microbacteriaceae	ML602J_51				water_summer	4.19006	3.18331e-08
Bacteria	Bacteroidetes	Bacteroidia	Flavobacteriales	Cryomorphaceae	NS10_marine_group				water_summer	2.83153	5.0008e-06
Bacteria	Bacteroidetes	Bacteroidia	Flavobacteriales	Flavobacteriaceae	Formosa				water_summer	3.35876	0.0034327
Bacteria	Proteobacteria	Alphaproteobacteria	Parvibaculales						water_summer	3.7225	0.00162123
Bacteria	Proteobacteria	Alphaproteobacteria	Parvibaculales	PS1_clade					water_summer	3.72225	0.000242049
Bacteria	Proteobacteria	Alphaproteobacteria	Parvibaculales	PS1_clade	PS1_clade_ge				water_summer	3.72225	0.000242049
Bacteria	Proteobacteria	Deltaproteobacteria	Bdellovibrionales	Bacteriovoracaceae	Halobacteriovorax				water_summer	2.62541	0.0272121
Bacteria	Proteobacteria	Gammaproteobacteria	Betaproteobacteriales	Nitrosomonadaceae	IS_44				water_summer	2.90823	2.67114e-07
Bacteria	Proteobacteria	Gammaproteobacteria	Francisellales	Francisellaceae	Allofrancisella				water_summer	3.1261	0.00021137
Bacteria	Proteobacteria	Gammaproteobacteria	Nitrosococcales	Methylophagaceae	uncultured				water_summer	2.89034	0.0199635
Bacteria	Proteobacteria	Gammaproteobacteria	Oceanospirillales	Alcanivoracaceae					water_summer	3.27696	2.8455e-07
Bacteria	Proteobacteria	Gammaproteobacteria	Oceanospirillales	Alcanivoracaceae	Alcanivorax				water_summer	3.27693	2.8455e-07
Bacteria	Proteobacteria	Gammaproteobacteria	Vibrionales						water_summer	3.44204	7.52751e-10
Bacteria	Proteobacteria	Gammaproteobacteria	Vibrionales	Vibrionaceae					water_summer	3.44204	7.52751e-10
Bacteria	Proteobacteria	Gammaproteobacteria	Vibrionales	Vibrionaceae	Vibrionaceae_unclassified				water_summer	2.8081	1.89677e-10
Bacteria	Tenericutes	Mollicutes	Acholeplasmatales						water_summer	3.96991	7.36749e-07
Bacteria	Tenericutes	Mollicutes	Acholeplasmatales	Acholeplasmataceae					water_summer	3.96992	7.36749e-07
Bacteria	Tenericutes	Mollicutes	Acholeplasmatales	Acholeplasmataceae	Acholeplasma				water_summer	3.96992	7.36749e-07
Bacteria	Verrucomicrobia	Verrucomicrobiae	Verrucomicrobiales	Rubritaleaceae	Haloferula				water_summer	3.10507	3.04869e-07
Bacteria	Actinobacteria	Acidimicrobiia	Microtrichales	Ilumatobacteraceae	CL500_29_marine_group				water_winter	3.15377	0.000239418
Bacteria	Actinobacteria	Actinobacteria	Corynebacteriales						water_winter	3.19498	0.000263107
Bacteria	Actinobacteria	Actinobacteria	Corynebacteriales	Corynebacteriaceae					water_winter	3.11557	0.000105471
Bacteria	Actinobacteria	Actinobacteria	Corynebacteriales	Corynebacteriaceae	Corynebacterium_1				water_winter	3.06414	0.00248091
Bacteria	Actinobacteria	Actinobacteria	Propionibacteriales						water_winter	3.321	0.000267401
Bacteria	Actinobacteria	Actinobacteria	Propionibacteriales	Propionibacteriaceae					water_winter	3.3548	0.00704816
Bacteria	Actinobacteria	Actinobacteria	Propionibacteriales	Propionibacteriaceae	Cutibacterium				water_winter	3.32775	0.0156512
Bacteria	Actinobacteria	Coriobacteriia							water_winter	2.91645	5.14288e-12
Bacteria	Actinobacteria	Thermoleophilia	Solirubrobacterales						water_winter	2.75213	0.0102606
Bacteria	Actinobacteria	Thermoleophilia	Solirubrobacterales	67_14					water_winter	2.76498	0.00608163
Bacteria	Actinobacteria	Thermoleophilia	Solirubrobacterales	67_14	67_14_ge				water_winter	2.74564	0.00608163
Bacteria	Bacteroidetes	Bacteroidia	Bacteroidales	Bacteroidaceae					water_winter	3.36627	2.58127e-09
Bacteria	Bacteroidetes	Bacteroidia	Bacteroidales	Bacteroidaceae	Bacteroides				water_winter	3.37927	2.58127e-09
Bacteria	Bacteroidetes	Bacteroidia	Bacteroidales	Marinifilaceae					water_winter	3.48848	1.63048e-11
Bacteria	Bacteroidetes	Bacteroidia	Chitinophagales	Chitinophagaceae					water_winter	2.84244	0.00324963
Bacteria	Bacteroidetes	Bacteroidia	Chitinophagales	Chitinophagaceae	Taibaiella				water_winter	2.65729	0.00026183
Bacteria	Bacteroidetes	Bacteroidia	Cytophagales	Bernardetiaceae					water_winter	3.08537	2.65345e-07
Bacteria	Bacteroidetes	Bacteroidia	Cytophagales	Bernardetiaceae	Bernardetia				water_winter	3.06435	2.62239e-07
Bacteria	Bacteroidetes	Bacteroidia	Cytophagales	Flammeovirgaceae					water_winter	3.04137	2.52834e-05
Bacteria	Bacteroidetes	Bacteroidia	Cytophagales	Flammeovirgaceae	Flammeovirgaceae_unclassified				water_winter	2.9359	0.0236308
Bacteria	Bacteroidetes	Bacteroidia	Flavobacteriales	Flavobacteriaceae	Bizionia				water_winter	3.10336	0.000325798
Bacteria	Bacteroidetes	Bacteroidia	Flavobacteriales	Flavobacteriaceae	Flavobacterium				water_winter	3.85494	7.02199e-08
Bacteria	Bacteroidetes	Bacteroidia	Flavobacteriales	Flavobacteriaceae	Jejudonia				water_winter	3.43258	6.74977e-15
Bacteria	Bacteroidetes	Bacteroidia	Flavobacteriales	Weeksellaceae					water_winter	3.11263	7.55876e-05
Bacteria	Bacteroidetes	Bacteroidia	Flavobacteriales	Weeksellaceae	Cloacibacterium				water_winter	2.87591	5.61169e-06
Bacteria	Bacteroidetes	Rhodothermia							water_winter	3.40356	3.08783e-05
Bacteria	Bacteroidetes	Rhodothermia	Rhodothermales						water_winter	3.28299	1.26189e-07
Bacteria	Bacteroidetes	Rhodothermia	Rhodothermales	Rhodothermaceae					water_winter	3.27515	1.26189e-07
Bacteria	Chloroflexi	Anaerolineae	SBR1031	A4b					water_winter	3.08422	4.75945e-06
Bacteria	Chloroflexi	Anaerolineae	SBR1031	A4b	A4b_ge				water_winter	3.11515	6.59538e-06
Bacteria	Chloroflexi	KD4_96							water_winter	2.92218	0.019907
Bacteria	Chloroflexi	KD4_96	KD4_96_or						water_winter	2.9223	0.019907
Bacteria	Chloroflexi	KD4_96	KD4_96_or	KD4_96_fa					water_winter	2.93295	0.019907
Bacteria	Chloroflexi	KD4_96	KD4_96_or	KD4_96_fa	KD4_96_ge				water_winter	2.91324	0.019907
Bacteria	Cyanobacteria	Oxyphotobacteria	Nostocales	Coleofasciculaceae					water_winter	4.42173	0.0130842
Bacteria	Cyanobacteria	Oxyphotobacteria	Nostocales	Coleofasciculaceae	Coleofasciculus_PCC_7420				water_winter	4.4215	0.0130842
Bacteria	Cyanobacteria	Oxyphotobacteria	Nostocales	Phormidiaceae					water_winter	3.26455	0.0118065
Bacteria	Epsilonbacteraeota	Campylobacteria	Campylobacterales	Sulfurospirillaceae					water_winter	3.68346	5.93943e-06
Bacteria	Epsilonbacteraeota	Campylobacteria	Campylobacterales	Sulfurospirillaceae	Sulfurospirillum				water_winter	3.66401	5.93943e-06
Bacteria	Firmicutes	Bacilli							water_winter	3.47984	3.33119e-05
Bacteria	Firmicutes	Bacilli	Lactobacillales						water_winter	3.13654	0.00594875
Bacteria	Firmicutes	Bacilli	Lactobacillales	Enterococcaceae					water_winter	3.01141	0.0404747
Bacteria	Firmicutes	Bacilli	Lactobacillales	Enterococcaceae	Catellicoccus				water_winter	3.0083	0.00358756
Bacteria	Fusobacteria								water_winter	4.05578	3.40223e-06
Bacteria	Fusobacteria	Fusobacteriia							water_winter	4.07633	3.40223e-06
Bacteria	Fusobacteria	Fusobacteriia	Fusobacteriales						water_winter	4.0433	3.40223e-06
Bacteria	Fusobacteria	Fusobacteriia	Fusobacteriales	Fusobacteriaceae					water_winter	4.10535	4.96602e-08
Bacteria	Fusobacteria	Fusobacteriia	Fusobacteriales	Fusobacteriaceae	Cetobacterium				water_winter	3.96187	3.8383e-06
Bacteria	Fusobacteria	Fusobacteriia	Fusobacteriales	Fusobacteriaceae	Fusobacterium				water_winter	3.3732	4.81227e-05
Bacteria	Planctomycetes	Planctomycetacia	Pirellulales	Pirellulaceae	Bythopirellula				water_winter	2.82274	8.64182e-08
Bacteria	Proteobacteria	Alphaproteobacteria	Rhizobiales	Xanthobacteraceae					water_winter	2.68417	0.0261411
Bacteria	Proteobacteria	Alphaproteobacteria	Rhodobacterales	Rhodobacteraceae	Pseudorhodobacter				water_winter	2.94638	4.19676e-07
Bacteria	Proteobacteria	Deltaproteobacteria	Oligoflexales	053A03_B_DI_P58					water_winter	3.38792	3.22744e-07
Bacteria	Proteobacteria	Deltaproteobacteria	Oligoflexales	053A03_B_DI_P58	053A03_B_DI_P58_ge				water_winter	3.36282	3.22744e-07
Bacteria	Proteobacteria	Gammaproteobacteria							water_winter	5.09784	2.59395e-09
Bacteria	Proteobacteria	Gammaproteobacteria	Alteromonadales	Alteromonadaceae	Paraglaciecola				water_winter	3.62938	4.34845e-09
Bacteria	Proteobacteria	Gammaproteobacteria	Alteromonadales	Colwelliaceae	Colwellia				water_winter	4.0194	1.97883e-16
Bacteria	Proteobacteria	Gammaproteobacteria	Alteromonadales	Psychromonadaceae					water_winter	3.25649	1.77612e-05
Bacteria	Proteobacteria	Gammaproteobacteria	Alteromonadales	Psychromonadaceae	Psychromonas				water_winter	3.22496	1.78797e-06
Bacteria	Proteobacteria	Gammaproteobacteria	Alteromonadales	Shewanellaceae					water_winter	3.29518	0.00863392
Bacteria	Proteobacteria	Gammaproteobacteria	Alteromonadales	Shewanellaceae	Shewanella				water_winter	3.31591	0.000898151
Bacteria	Proteobacteria	Gammaproteobacteria	Arenicellales	Arenicellaceae	Arenicella				water_winter	2.86123	0.00334272
Bacteria	Proteobacteria	Gammaproteobacteria	Betaproteobacteriales	Rhodocyclaceae					water_winter	2.79535	0.00216826
Bacteria	Proteobacteria	Gammaproteobacteria	Betaproteobacteriales	Rhodocyclaceae	Rhodocyclaceae_unclassified				water_winter	2.67897	0.0112033
Bacteria	Proteobacteria	Gammaproteobacteria	Cellvibrionales	Halieaceae	Luminiphilus				water_winter	2.82795	9.92069e-08
Bacteria	Proteobacteria	Gammaproteobacteria	Cellvibrionales	Porticoccaceae	SAR92_clade				water_winter	2.96532	2.02484e-06
Bacteria	Proteobacteria	Gammaproteobacteria	Chromatiales	Chromatiaceae	uncultured				water_winter	3.86625	7.95298e-10
Bacteria	Proteobacteria	Gammaproteobacteria	Ectothiorhodospirales	Ectothiorhodospiraceae					water_winter	3.63668	2.27349e-22
Bacteria	Proteobacteria	Gammaproteobacteria	Ectothiorhodospirales	Ectothiorhodospiraceae	uncultured				water_winter	3.39658	2.15921e-16
Bacteria	Proteobacteria	Gammaproteobacteria	Gammaproteobacteria_Incertae_Sedis	Unknown_Family	Candidatus_Berkiella				water_winter	2.82785	3.06423e-05
Bacteria	Proteobacteria	Gammaproteobacteria	Gammaproteobacteria_Incertae_Sedis	Unknown_Family	Marinicella				water_winter	3.12857	0.00333039
Bacteria	Proteobacteria	Gammaproteobacteria	Oceanospirillales	Endozoicomonadaceae					water_winter	3.10606	0.033875
Bacteria	Proteobacteria	Gammaproteobacteria	Oceanospirillales	Endozoicomonadaceae	Endozoicomonas				water_winter	3.13918	0.0173763
Bacteria	Proteobacteria	Gammaproteobacteria	Oceanospirillales	Nitrincolaceae	Neptunomonas				water_winter	3.31088	1.08684e-05
Bacteria	Proteobacteria	Gammaproteobacteria	Oceanospirillales	Oleiphilaceae					water_winter	3.07513	0.0366692
Bacteria	Proteobacteria	Gammaproteobacteria	Oceanospirillales	Oleiphilaceae	Oleiphilus				water_winter	3.06021	0.0366692
Bacteria	Proteobacteria	Gammaproteobacteria	Pseudomonadales	Moraxellaceae	Psychrobacter				water_winter	4.18941	0.000285283
Bacteria	Proteobacteria	Gammaproteobacteria	Pseudomonadales	Pseudomonadaceae					water_winter	3.11845	3.77612e-09
Bacteria	Proteobacteria	Gammaproteobacteria	Pseudomonadales	Pseudomonadaceae	Pseudomonas				water_winter	3.04433	3.25796e-09
Bacteria	Proteobacteria	Gammaproteobacteria	Thiomicrospirales						water_winter	3.36453	1.33675e-14
Bacteria	Proteobacteria	Gammaproteobacteria	Thiomicrospirales	Thioglobaceae					water_winter	3.24013	0.00246253
Bacteria	Proteobacteria	Gammaproteobacteria	Thiomicrospirales	Thioglobaceae	Candidatus_Thioglobus				water_winter	3.19627	3.66329e-08
Bacteria	Proteobacteria	Gammaproteobacteria	UBA10353_marine_group						water_winter	3.00377	0.00050937
Bacteria	Proteobacteria	Gammaproteobacteria	UBA10353_marine_group	UBA10353_marine_group_fa					water_winter	2.96975	0.00050937
Bacteria	Proteobacteria	Gammaproteobacteria	UBA10353_marine_group	UBA10353_marine_group_fa	UBA10353_marine_group_ge				water_winter	3.00062	0.00050937
Bacteria	Proteobacteria	Gammaproteobacteria	Xanthomonadales	Rhodanobacteraceae					water_winter	2.60638	4.58793e-06
Bacteria	Proteobacteria	Gammaproteobacteria	Xanthomonadales	Rhodanobacteraceae	Aquimonas				water_winter	2.53184	0.000932954
